# Supplementary material for: Description of 47 new species of the New Caledonian endemic caddisfly genus Agmina Ward & Schefter (Trichoptera, Ecnomidae)
Source: Zookeys. 2020 Aug 6;956:49–162. doi: 10.3897/zookeys.956.51592 (PMC7426283; doi:10.3897/zookeys.956.51592)
Supplement: XML Treatment for Agmina tuberosa [file zookeys.956.51592-treatment1.xml]

<!DOCTYPE tp:taxon-treatment
  PUBLIC "-//TaxonX//DTD Taxonomic Treatment Publishing DTD v0 20100105//EN" "tax-treatment-NSO.dtd">
<tp:taxon-treatment xmlns:tp="http://www.plazi.org/taxpub"><tp:treatment-meta><kwd-group><label>Taxon classification</label><kwd><named-content xmlns:xlink="http://www.w3.org/1999/xlink" content-type="kingdom">Animalia</named-content></kwd><kwd><named-content xmlns:xlink="http://www.w3.org/1999/xlink" content-type="order">Trichoptera</named-content></kwd><kwd><named-content xmlns:xlink="http://www.w3.org/1999/xlink" content-type="family">Ecnomidae</named-content></kwd></kwd-group><mixed-citation publication-type="journal"><person-group><name><surname>Espeland</surname><given-names>Marianne</given-names></name><name><surname>Sjöberg</surname><given-names>Tin</given-names></name><name><surname>Johanson</surname><given-names>Kjell Arne</given-names></name></person-group><article-title>Description of 47 new species of the New Caledonian endemic caddisfly genus <italic><tp:taxon-name><tp:taxon-name-part taxon-name-part-type="genus" reg="Agmina">Agmina</tp:taxon-name-part></tp:taxon-name></italic> Ward &amp; Schefter (<tp:taxon-name><tp:taxon-name-part taxon-name-part-type="order">Trichoptera</tp:taxon-name-part></tp:taxon-name>, <tp:taxon-name><tp:taxon-name-part taxon-name-part-type="family">Ecnomidae</tp:taxon-name-part></tp:taxon-name>)</article-title><source>Zookeys</source><day>06</day><month>8</month><year>2020</year><volume>956</volume><fpage>49</fpage><lpage>162</lpage><pub-id pub-id-type="doi">10.3897/zookeys.956.51592</pub-id></mixed-citation></tp:treatment-meta><tp:nomenclature><tp:taxon-name><object-id xmlns:xlink="http://www.w3.org/1999/xlink" content-type="arpha" xlink:type="simple">F2CA5C49-6622-5EA2-B8C7-5A1C471F435D</object-id>
              <tp:taxon-name-part taxon-name-part-type="genus" reg="Agmina">Agmina</tp:taxon-name-part>
              <tp:taxon-name-part taxon-name-part-type="species" reg="tuberosa">tuberosa</tp:taxon-name-part>
              <object-id xmlns:xlink="http://www.w3.org/1999/xlink" content-type="zoobank" xlink:type="simple">http://zoobank.org/69CE945D-293D-4A0F-9F82-4A13533C2724</object-id>
            </tp:taxon-name><tp:taxon-status xmlns:xlink="http://www.w3.org/1999/xlink" xlink:type="simple">sp. nov.</tp:taxon-status><xref ref-type="fig" rid="F1">Figs 1–5</xref></tp:nomenclature><tp:treatment-sec sec-type="diagnosis" id="SECID0EUTAE"><title>Diagnosis.</title><p><italic><tp:taxon-name><tp:taxon-name-part taxon-name-part-type="genus" reg="Agmina">Agmina</tp:taxon-name-part> <tp:taxon-name-part taxon-name-part-type="species" reg="tuberosa">tuberosa</tp:taxon-name-part></tp:taxon-name></italic> sp. nov. resembles many other <italic><tp:taxon-name><tp:taxon-name-part taxon-name-part-type="genus" reg="Agmina">Agmina</tp:taxon-name-part></tp:taxon-name></italic> species in having large, oval superior appendage, but is distinguished from other species by the large inferior appendages, each with a long dorsal and short ventral branch in lateral view, and the sternal processes reaching to half length of the inferior appendages. The genitalia are similar to those of <italic><tp:taxon-name><tp:taxon-name-part taxon-name-part-type="genus" reg="Agmina">A.</tp:taxon-name-part> <tp:taxon-name-part taxon-name-part-type="species" reg="semiovale">semiovale</tp:taxon-name-part></tp:taxon-name></italic> sp. nov. from which it is distinguished by the presence of a row of teeth-like megasetae on the mesal margin of each paramere in dorsal view.</p><fig id="F1" position="float" orientation="portrait"><object-id xmlns:xlink="http://www.w3.org/1999/xlink" content-type="doi" xlink:type="simple">10.3897/zookeys.956.51592.figures1-5</object-id><object-id xmlns:xlink="http://www.w3.org/1999/xlink" content-type="arpha" xlink:type="simple">0D4337D0-4DF2-5994-B3E2-B597704669BD</object-id><label>Figures 1–5.</label><caption><p><italic><tp:taxon-name><tp:taxon-name-part taxon-name-part-type="genus" reg="Agmina">Agmina</tp:taxon-name-part> <tp:taxon-name-part taxon-name-part-type="species" reg="tuberosa">tuberosa</tp:taxon-name-part></tp:taxon-name></italic> sp. nov. male holotype <bold>1</bold> genitalia, left lateral view <bold>2</bold> genitalia, dorsal view <bold>3</bold> genitalia, ventral view <bold>4</bold> phallus, lateral view <bold>5</bold> phallus, ventral view.</p></caption><graphic xmlns:xlink="http://www.w3.org/1999/xlink" xlink:href="zookeys-956-049-g001.jpg" position="float" orientation="portrait" xlink:type="simple" id="oo_439919.jpg"><uri content-type="original_file" xlink:type="simple">https://binary.pensoft.net/fig/439919</uri></graphic></fig></tp:treatment-sec><tp:treatment-sec sec-type="etymology" id="SECID0EZVAE"><title>Etymology.</title><p><italic>Tuberosa</italic>, from Latin, meaning potato, named for the superior appendage being potato-shaped in lateral view.</p></tp:treatment-sec><tp:treatment-sec sec-type="material" id="SECID0EGWAE"><title>Material examined</title><p><bold>. <italic>Holotype</italic></bold>: New Caledonia – <bold>Province Sud</bold> • ♂; Rivière des Lacs, 1.1 km NW Lac en Huit, 4.9 km NW summit of Pic du Grand Kaori; loc#078; <named-content xmlns:xlink="http://www.w3.org/1999/xlink" content-type="dwc:verbatimCoordinates" xlink:type="simple"><named-content content-type="geo-json" specific-use="{&#34;type&#34;:&#34;Point&#34;,&#34;coordinates&#34;:[166.869633,-22.253250]}" id="NCID0EVWAE" xlink:type="simple">22°15.195'S, 166°52.178'E</named-content></named-content>; 10.xii.2003; light trap; leg. KA Johanson; <named-content xmlns:xlink="http://www.w3.org/1999/xlink" content-type="dwc:institutional_code" xlink:type="simple">MNHN</named-content>.</p><p><bold><italic>Paratype</italic></bold>: New Caledonia – <bold>Province Sud</bold> • 1 ♂; Rivière des Lacs, above waterfall at Chutes de Madeleine; <named-content xmlns:xlink="http://www.w3.org/1999/xlink" content-type="dwc:verbatimCoordinates" xlink:type="simple"><named-content content-type="geo-json" specific-use="{&#34;type&#34;:&#34;Point&#34;,&#34;coordinates&#34;:[166.860550,-22.232167]}" id="NCID0ELXAE" xlink:type="simple">22°13.930'S, 166°51.633'E</named-content></named-content>; 243 m; 23.xi.2003; light trap; loc#042; leg. KA Johanson; <named-content xmlns:xlink="http://www.w3.org/1999/xlink" content-type="dwc:institutional_code" xlink:type="simple">NHRS</named-content>.</p></tp:treatment-sec><tp:treatment-sec sec-type="description" id="SECID0EVXAE"><title>Measurements.</title><p>Fore wing length 4.2–4.8 mm (<italic>N</italic> = 2). Total length of genitalia: 0.6 mm.</p></tp:treatment-sec><tp:treatment-sec sec-type="description" id="SECID0E4XAE"><title>Description.</title><p><bold><italic>Genitalia</italic></bold>: In lateral view, segment IX widely rounded anteriorly, apex located dorsally; in ventral view anteriorly widely U-shaped. Sternal processes, lateral view, with apex not exceeding posterior apex of tergum X, narrowing along their length, curved ventro-posteriorly at mid-length; in ventral view, slender, straight, slightly diverging along their length. Tergum X smoothly convex dorsally, in lateral view longer than high; in dorsal view, mesally separate, axe-shaped with straight inner margins. Parameres robust, starting before tergum X, long, narrow; in lateral view running parallel with dorsal margin of segment IX, X, and superior appendage, ending before apex of superior appendage; in dorsal view, separated and narrowing along their length, each with truncate apex, inner margin with row of megasetae. Superior appendage, in lateral view, large, oval, with posterad spine-like mesal process present on ventromesal margin exceeding the main branch posteriorly; in dorsal view uniformly narrow, running almost parallel, slightly curving inwards towards blunt apex. Mesal processes straight, orientated slightly mesally. Inferior appendage with posterad orientated long dorsal branch slightly dorsally curving at acute apex; dorsal branch widely separated from short, triangular, ventral branch; in ventral view large, wide, oval, with posterad orientated dorsal branches, ventral branch forming central lobe. Phallus, in lateral view as long as segment IX, slender and slightly curving downwards; in ventral view uniformly tapering along its length.</p></tp:treatment-sec><tp:treatment-sec sec-type="Additional information" id="SECID0EIYAE"><title>Additional information.</title><p>This species was referred to as “sp. 26” in <xref ref-type="bibr" rid="B4">Espeland and Johanson (2010a)</xref>.</p></tp:treatment-sec><ref-list><ref id="B4"><mixed-citation xmlns:xlink="http://www.w3.org/1999/xlink" xlink:type="simple"><person-group><name name-style="western"><surname>Espeland</surname><given-names>M</given-names></name><name name-style="western"><surname>Johanson</surname><given-names>KA</given-names></name></person-group> (<year>2010a</year>) <article-title>The diversity and radiation of the largest monophyletic animal group on New Caledonia (<tp:taxon-name><tp:taxon-name-part taxon-name-part-type="order">Trichoptera</tp:taxon-name-part></tp:taxon-name>: <tp:taxon-name><tp:taxon-name-part taxon-name-part-type="family">Ecnomidae</tp:taxon-name-part></tp:taxon-name>: <tp:taxon-name><tp:taxon-name-part taxon-name-part-type="genus">Agmina</tp:taxon-name-part></tp:taxon-name>).</article-title><source>Journal of Evolutionary Biology</source><volume>23</volume>: <fpage>2112</fpage>–<lpage>2122</lpage>. <ext-link xlink:type="simple" ext-link-type="doi" xlink:href="10.1111/j.1420-9101.2010.02072.x">https://doi.org/10.1111/j.1420-9101.2010.02072.x</ext-link></mixed-citation></ref></ref-list></tp:taxon-treatment>
