# Supplementary material for: Description of 47 new species of the New Caledonian endemic caddisfly genus Agmina Ward & Schefter (Trichoptera, Ecnomidae)
Source: Zookeys. 2020 Aug 6;956:49–162. doi: 10.3897/zookeys.956.51592 (PMC7426283; doi:10.3897/zookeys.956.51592)
Supplement: XML Treatment for Agmina semiovale [file zookeys.956.51592-treatment2.xml]

<!DOCTYPE tp:taxon-treatment
  PUBLIC "-//TaxonX//DTD Taxonomic Treatment Publishing DTD v0 20100105//EN" "tax-treatment-NSO.dtd">
<tp:taxon-treatment xmlns:tp="http://www.plazi.org/taxpub"><tp:treatment-meta><kwd-group><label>Taxon classification</label><kwd><named-content xmlns:xlink="http://www.w3.org/1999/xlink" content-type="kingdom">Animalia</named-content></kwd><kwd><named-content xmlns:xlink="http://www.w3.org/1999/xlink" content-type="order">Trichoptera</named-content></kwd><kwd><named-content xmlns:xlink="http://www.w3.org/1999/xlink" content-type="family">Ecnomidae</named-content></kwd></kwd-group><mixed-citation publication-type="journal"><person-group><name><surname>Espeland</surname><given-names>Marianne</given-names></name><name><surname>Sjöberg</surname><given-names>Tin</given-names></name><name><surname>Johanson</surname><given-names>Kjell Arne</given-names></name></person-group><article-title>Description of 47 new species of the New Caledonian endemic caddisfly genus <italic><tp:taxon-name><tp:taxon-name-part taxon-name-part-type="genus" reg="Agmina">Agmina</tp:taxon-name-part></tp:taxon-name></italic> Ward &amp; Schefter (<tp:taxon-name><tp:taxon-name-part taxon-name-part-type="order">Trichoptera</tp:taxon-name-part></tp:taxon-name>, <tp:taxon-name><tp:taxon-name-part taxon-name-part-type="family">Ecnomidae</tp:taxon-name-part></tp:taxon-name>)</article-title><source>Zookeys</source><day>06</day><month>8</month><year>2020</year><volume>956</volume><fpage>49</fpage><lpage>162</lpage><pub-id pub-id-type="doi">10.3897/zookeys.956.51592</pub-id></mixed-citation></tp:treatment-meta><tp:nomenclature><tp:taxon-name><object-id xmlns:xlink="http://www.w3.org/1999/xlink" content-type="arpha" xlink:type="simple">EC9B46C5-54BC-5563-A189-E09F495F62A8</object-id>
              <tp:taxon-name-part taxon-name-part-type="genus" reg="Agmina">Agmina</tp:taxon-name-part>
              <tp:taxon-name-part taxon-name-part-type="species" reg="semiovale">semiovale</tp:taxon-name-part>
              <object-id xmlns:xlink="http://www.w3.org/1999/xlink" content-type="zoobank" xlink:type="simple">http://zoobank.org/49E2FB6D-0222-4EFB-9DB8-273D468257B5</object-id>
            </tp:taxon-name><tp:taxon-status xmlns:xlink="http://www.w3.org/1999/xlink" xlink:type="simple">sp. nov.</tp:taxon-status><xref ref-type="fig" rid="F2">Figs 6–9</xref></tp:nomenclature><tp:treatment-sec sec-type="diagnosis" id="SECID0EZZAE"><title>Diagnosis.</title><p><italic><tp:taxon-name><tp:taxon-name-part taxon-name-part-type="genus" reg="Agmina">Agmina</tp:taxon-name-part> <tp:taxon-name-part taxon-name-part-type="species" reg="semiovale">semiovale</tp:taxon-name-part></tp:taxon-name></italic> sp. nov. resembles many other <italic><tp:taxon-name><tp:taxon-name-part taxon-name-part-type="genus" reg="Agmina">Agmina</tp:taxon-name-part></tp:taxon-name></italic> species in having a large semi-oval shaped superior appendage in lateral view. The species is distinguished from the other species by the presence of very large parameres that partly exceeds the superior appendages dorsally as seen in lateral view, and in dorsal view forming an oval basis and two broad posterad branches. The genitalia are similar to those of <italic><tp:taxon-name><tp:taxon-name-part taxon-name-part-type="genus" reg="Agmina">A.</tp:taxon-name-part> <tp:taxon-name-part taxon-name-part-type="species" reg="tuberosa">tuberosa</tp:taxon-name-part></tp:taxon-name></italic> sp. nov. from which it is distinguished by the absence of a row of teeth-like megasetae on the mesal margin of each paramere.</p><fig id="F2" position="float" orientation="portrait"><object-id xmlns:xlink="http://www.w3.org/1999/xlink" content-type="doi" xlink:type="simple">10.3897/zookeys.956.51592.figures6-9</object-id><object-id xmlns:xlink="http://www.w3.org/1999/xlink" content-type="arpha" xlink:type="simple">F7B63B92-D7E5-58BB-A942-57DE45F8F991</object-id><label>Figures 6–9.</label><caption><p><italic><tp:taxon-name><tp:taxon-name-part taxon-name-part-type="genus" reg="Agmina">Agmina</tp:taxon-name-part> <tp:taxon-name-part taxon-name-part-type="species" reg="semiovale">semiovale</tp:taxon-name-part></tp:taxon-name></italic> sp. nov. male holotype <bold>6</bold> genitalia, dorsal part in left lateral view <bold>7</bold> genitalia, dorsal view <bold>8</bold> phallus, lateral view <bold>9</bold> phallus, ventral view.</p></caption><graphic xmlns:xlink="http://www.w3.org/1999/xlink" xlink:href="zookeys-956-049-g002.jpg" position="float" orientation="portrait" xlink:type="simple" id="oo_439920.jpg"><uri content-type="original_file" xlink:type="simple">https://binary.pensoft.net/fig/439920</uri></graphic></fig></tp:treatment-sec><tp:treatment-sec sec-type="etymology" id="SECID0E32AE"><title>Etymology.</title><p><italic>Semiovale</italic>, from Latin, meaning half oval, named for the shape of the superior appendage in lateral view.</p></tp:treatment-sec><tp:treatment-sec sec-type="material" id="SECID0EJ3AE"><title>Material examined.</title><p><bold><italic>Holotype</italic></bold>: New Caledonia – <bold>Province Sud</bold> • ♂; stream crossing Nouméa-Yaté road immediately W of turnoff to Rivière Bleue Reserve; <named-content xmlns:xlink="http://www.w3.org/1999/xlink" content-type="dwc:verbatimCoordinates" xlink:type="simple"><named-content content-type="geo-json" specific-use="{&#34;type&#34;:&#34;Point&#34;,&#34;coordinates&#34;:[166.741233,-22.169850]}" id="NCID0EZ3AE" xlink:type="simple">22°10.191'S, 166°44.474'E</named-content></named-content>; 162 m; 22.xi-4.xii.2003; Malaise trap; loc#040; leg. KA Johanson; <named-content xmlns:xlink="http://www.w3.org/1999/xlink" content-type="dwc:institutional_code" xlink:type="simple">MNHN</named-content>.</p></tp:treatment-sec><tp:treatment-sec sec-type="description" id="SECID0ED4AE"><title>Measurements.</title><p>Fore wing length 3.6 mm (<italic>N</italic> = 1). Total length of genitalia: 0.5 mm.</p></tp:treatment-sec><tp:treatment-sec sec-type="description" id="SECID0EL4AE"><title>Description.</title><p><bold><italic>Genitalia</italic></bold>: Segment IX damaged, with sternal processes missing. Tergum X sub-rectangular; in dorsal view, mesally separate, more than two times longer than wide. Parameres robust, starting before tergum X, in lateral view long, wide at base, first half narrowing towards apex, apical half slightly widening, ventral margin slightly concave; in dorsal view, fused at base, apical 2/3<sup>rds</sup> separated, each with truncated apex, lateral margins convex, mesal margins slightly concave. Superior appendages, in lateral view, longer than tergum X, longer than wide, narrowing along its length, dorsal margin straight, ventral margin convex, with posterad spine-like mesal process present on ventromesal margin not exceeding posteriorly the main branch; in dorsal view slightly narrowing towards apex, running almost parallel, almost straight with blunt apex slightly curving inwards. Mesal processes straight, orientated slightly mesally. Inferior appendages missing due to damage. Phallus, in lateral view approx. as long as segment IX, three times longer than wide; in ventral view proximal half tapering along its length, apical half straight and tapering at apex.</p></tp:treatment-sec><tp:treatment-sec sec-type="Additional information" id="SECID0EY4AE"><title>Additional information.</title><p>This species was referred to as “sp. 57” in <xref ref-type="bibr" rid="B4">Espeland and Johanson (2010a)</xref>.</p></tp:treatment-sec><ref-list><ref id="B4"><mixed-citation xmlns:xlink="http://www.w3.org/1999/xlink" xlink:type="simple"><person-group><name name-style="western"><surname>Espeland</surname><given-names>M</given-names></name><name name-style="western"><surname>Johanson</surname><given-names>KA</given-names></name></person-group> (<year>2010a</year>) <article-title>The diversity and radiation of the largest monophyletic animal group on New Caledonia (<tp:taxon-name><tp:taxon-name-part taxon-name-part-type="order">Trichoptera</tp:taxon-name-part></tp:taxon-name>: <tp:taxon-name><tp:taxon-name-part taxon-name-part-type="family">Ecnomidae</tp:taxon-name-part></tp:taxon-name>: <tp:taxon-name><tp:taxon-name-part taxon-name-part-type="genus">Agmina</tp:taxon-name-part></tp:taxon-name>).</article-title><source>Journal of Evolutionary Biology</source><volume>23</volume>: <fpage>2112</fpage>–<lpage>2122</lpage>. <ext-link xlink:type="simple" ext-link-type="doi" xlink:href="10.1111/j.1420-9101.2010.02072.x">https://doi.org/10.1111/j.1420-9101.2010.02072.x</ext-link></mixed-citation></ref></ref-list></tp:taxon-treatment>
