# Supplementary material for: Description of 47 new species of the New Caledonian endemic caddisfly genus Agmina Ward & Schefter (Trichoptera, Ecnomidae)
Source: Zookeys. 2020 Aug 6;956:49–162. doi: 10.3897/zookeys.956.51592 (PMC7426283; doi:10.3897/zookeys.956.51592)
Supplement: XML Treatment for Agmina rocheta [file zookeys.956.51592-treatment3.xml]

<!DOCTYPE tp:taxon-treatment
  PUBLIC "-//TaxonX//DTD Taxonomic Treatment Publishing DTD v0 20100105//EN" "tax-treatment-NSO.dtd">
<tp:taxon-treatment xmlns:tp="http://www.plazi.org/taxpub"><tp:treatment-meta><kwd-group><label>Taxon classification</label><kwd><named-content xmlns:xlink="http://www.w3.org/1999/xlink" content-type="kingdom">Animalia</named-content></kwd><kwd><named-content xmlns:xlink="http://www.w3.org/1999/xlink" content-type="order">Trichoptera</named-content></kwd><kwd><named-content xmlns:xlink="http://www.w3.org/1999/xlink" content-type="family">Ecnomidae</named-content></kwd></kwd-group><mixed-citation publication-type="journal"><person-group><name><surname>Espeland</surname><given-names>Marianne</given-names></name><name><surname>Sjöberg</surname><given-names>Tin</given-names></name><name><surname>Johanson</surname><given-names>Kjell Arne</given-names></name></person-group><article-title>Description of 47 new species of the New Caledonian endemic caddisfly genus <italic><tp:taxon-name><tp:taxon-name-part taxon-name-part-type="genus" reg="Agmina">Agmina</tp:taxon-name-part></tp:taxon-name></italic> Ward &amp; Schefter (<tp:taxon-name><tp:taxon-name-part taxon-name-part-type="order">Trichoptera</tp:taxon-name-part></tp:taxon-name>, <tp:taxon-name><tp:taxon-name-part taxon-name-part-type="family">Ecnomidae</tp:taxon-name-part></tp:taxon-name>)</article-title><source>Zookeys</source><day>06</day><month>8</month><year>2020</year><volume>956</volume><fpage>49</fpage><lpage>162</lpage><pub-id pub-id-type="doi">10.3897/zookeys.956.51592</pub-id></mixed-citation></tp:treatment-meta><tp:nomenclature><tp:taxon-name><object-id xmlns:xlink="http://www.w3.org/1999/xlink" content-type="arpha" xlink:type="simple">2470C312-10E5-51FF-B026-02AA01BC4DC5</object-id>
              <tp:taxon-name-part taxon-name-part-type="genus" reg="Agmina">Agmina</tp:taxon-name-part>
              <tp:taxon-name-part taxon-name-part-type="species" reg="rocheta">rocheta</tp:taxon-name-part>
              <object-id xmlns:xlink="http://www.w3.org/1999/xlink" content-type="zoobank" xlink:type="simple">http://zoobank.org/02A8CFE3-5A96-47D9-BA0D-1434230634DA</object-id>
            </tp:taxon-name><tp:taxon-status xmlns:xlink="http://www.w3.org/1999/xlink" xlink:type="simple">sp. nov.</tp:taxon-status><xref ref-type="fig" rid="F3">Figs 10–14</xref></tp:nomenclature><tp:treatment-sec sec-type="diagnosis" id="SECID0EJ6AE"><title>Diagnosis.</title><p><italic><tp:taxon-name><tp:taxon-name-part taxon-name-part-type="genus" reg="Agmina">Agmina</tp:taxon-name-part> <tp:taxon-name-part taxon-name-part-type="species" reg="rocheta">rocheta</tp:taxon-name-part></tp:taxon-name></italic> sp. nov. is distinguished from the other <italic><tp:taxon-name><tp:taxon-name-part taxon-name-part-type="genus" reg="Agmina">Agmina</tp:taxon-name-part></tp:taxon-name></italic> species by the presence of a pair of drop-shaped superior appendages, in lateral view, each with a very long and curved mesal process reaching as far posteriorly and above the apex of the superior appendages. It particularly resembles <italic><tp:taxon-name><tp:taxon-name-part taxon-name-part-type="genus" reg="Agmina">A.</tp:taxon-name-part> <tp:taxon-name-part taxon-name-part-type="species" reg="nodosa">nodosa</tp:taxon-name-part></tp:taxon-name></italic> Ward, 2003 but in <italic><tp:taxon-name><tp:taxon-name-part taxon-name-part-type="genus" reg="Agmina">A.</tp:taxon-name-part> <tp:taxon-name-part taxon-name-part-type="species" reg="nodosa">nodosa</tp:taxon-name-part></tp:taxon-name></italic> the sternal processes are simple while in <italic><tp:taxon-name><tp:taxon-name-part taxon-name-part-type="genus" reg="Agmina">A.</tp:taxon-name-part> <tp:taxon-name-part taxon-name-part-type="species" reg="rocheta">rocheta</tp:taxon-name-part></tp:taxon-name></italic> sp. nov. they are bifurcated.</p><fig id="F3" position="float" orientation="portrait"><object-id xmlns:xlink="http://www.w3.org/1999/xlink" content-type="doi" xlink:type="simple">10.3897/zookeys.956.51592.figures10-14</object-id><object-id xmlns:xlink="http://www.w3.org/1999/xlink" content-type="arpha" xlink:type="simple">627CC038-6D6B-53F0-98F8-F8FB0A61A800</object-id><label>Figures 10–14.</label><caption><p><italic><tp:taxon-name><tp:taxon-name-part taxon-name-part-type="genus" reg="Agmina">Agmina</tp:taxon-name-part> <tp:taxon-name-part taxon-name-part-type="species" reg="rocheta">rocheta</tp:taxon-name-part></tp:taxon-name></italic> sp. nov. male holotype <bold>10</bold> genitalia, left lateral view <bold>11</bold> genitalia, dorsal view <bold>12</bold> genitalia, ventral view <bold>13</bold> phallus, lateral view <bold>14</bold> phallus, ventral view.</p></caption><graphic xmlns:xlink="http://www.w3.org/1999/xlink" xlink:href="zookeys-956-049-g003.jpg" position="float" orientation="portrait" xlink:type="simple" id="oo_439921.jpg"><uri content-type="original_file" xlink:type="simple">https://binary.pensoft.net/fig/439921</uri></graphic></fig></tp:treatment-sec><tp:treatment-sec sec-type="etymology" id="SECID0EFCAG"><title>Etymology.</title><p><italic>Rocheta</italic> (noun, feminine), from Latin, meaning rocket. Named for the rocket-shaped phallus in ventral view.</p></tp:treatment-sec><tp:treatment-sec sec-type="material" id="SECID0ESCAG"><title>Material examined.</title><p><bold><italic>Holotype</italic></bold>: New Caledonia – <bold>Province Nord</bold> • ♂; Wan Pwé On Stream, draining NNE side of Mt. Panié, 3.9 km NW Cascade de Tao; <named-content xmlns:xlink="http://www.w3.org/1999/xlink" content-type="dwc:verbatimCoordinates" xlink:type="simple"><named-content content-type="geo-json" specific-use="{&#34;type&#34;:&#34;Point&#34;,&#34;coordinates&#34;:[164.783600,-20.530333]}" id="NCID0ECDAG" xlink:type="simple">20°31.820'S, 164°47.016'E</named-content></named-content>; 18.xii.2003; light trap; loc#085; leg. KA Johanson; <named-content xmlns:xlink="http://www.w3.org/1999/xlink" content-type="dwc:institutional_code" xlink:type="simple">MNHN</named-content>.</p><p><bold><italic>Paratype</italic></bold>: New Caledonia – <bold>Province Nord</bold> • 1 ♂; same data as for holotype; <named-content xmlns:xlink="http://www.w3.org/1999/xlink" content-type="dwc:institutional_code" xlink:type="simple">NHRS</named-content>.</p></tp:treatment-sec><tp:treatment-sec sec-type="type locality" id="SECID0E1DAG"><title>Type locality.</title><p>New Caledonia, Province Nord, Mt. Panié.</p></tp:treatment-sec><tp:treatment-sec sec-type="description" id="SECID0E6DAG"><title>Measurements.</title><p>Fore wing length 4.1–4.3 mm (<italic>N</italic> = 2). Total length of genitalia: 0.4 mm.</p></tp:treatment-sec><tp:treatment-sec sec-type="description" id="SECID0EHEAG"><title>Description.</title><p><bold><italic>Genitalia</italic></bold>: In lateral view, segment IX apex located medially, dorsal margin straight, abruptly turning downwards at apex, anterior margin convex; in ventral view anteriorly widely U-shaped. Sternal processes, lateral view, with each apex not exceeding posterior apex of tergum X, slender, apical 2/3 straight, spine-like with blunt end; in ventral view, slender, straight, apical 2/3<sup>rd</sup> parallel. Tergum X very large, in lateral view longer than superior appendage, dorsal margin almost straight, ventral margin convex; in dorsal view, mesally separate, semi-triangular, tapering posteriorly. Parameres starting before tergum X; in lateral view, long, slender, not exceeding tergum X, apical half curving upwards; in dorsal view, fused at base, apical 2/3<sup>rd</sup> separated, each with truncated apex, narrowing along their length, lateral margins straight, mesal margins slightly concave. Superior appendages, in lateral view, shorter than tergum X, tapering along its length, apex slightly curved upwards, dorsal and ventral margin convex, with posterad, long, spine-like mesal process present on meso-ventral margin exceeding posteriorly the main branch; in dorsal view almost three times longer than wide, converging posteriorly, apex truncated. Mesal processes long, directed mesad at base, crossing each other, then strongly curving posteriorly. Inferior appendages, in lateral view, with posterad orientated, long, tubular dorsal branch at base slightly curving ventrally, then straight, apex blunt; tubular ventral branch 2/3<sup>rd</sup> the length of dorsal branch, slightly curving upward towards dorsal branch, apex blunt. in ventral view broader at base, with long, slender, almost straight posteriorly orientated dorsal branches, ventral branch forming long central lobe, slightly tapering towards rounded apex. Phallus, in lateral view much shorter than segment IX, straight; in ventral view rocket-shaped.</p></tp:treatment-sec><tp:treatment-sec sec-type="Additional information" id="SECID0EYEAG"><title>Additional information.</title><p>This species was referred to as “sp. 48” in <xref ref-type="bibr" rid="B4">Espeland and Johanson (2010a)</xref>.</p></tp:treatment-sec><ref-list><ref id="B4"><mixed-citation xmlns:xlink="http://www.w3.org/1999/xlink" xlink:type="simple"><person-group><name name-style="western"><surname>Espeland</surname><given-names>M</given-names></name><name name-style="western"><surname>Johanson</surname><given-names>KA</given-names></name></person-group> (<year>2010a</year>) <article-title>The diversity and radiation of the largest monophyletic animal group on New Caledonia (<tp:taxon-name><tp:taxon-name-part taxon-name-part-type="order">Trichoptera</tp:taxon-name-part></tp:taxon-name>: <tp:taxon-name><tp:taxon-name-part taxon-name-part-type="family">Ecnomidae</tp:taxon-name-part></tp:taxon-name>: <tp:taxon-name><tp:taxon-name-part taxon-name-part-type="genus">Agmina</tp:taxon-name-part></tp:taxon-name>).</article-title><source>Journal of Evolutionary Biology</source><volume>23</volume>: <fpage>2112</fpage>–<lpage>2122</lpage>. <ext-link xlink:type="simple" ext-link-type="doi" xlink:href="10.1111/j.1420-9101.2010.02072.x">https://doi.org/10.1111/j.1420-9101.2010.02072.x</ext-link></mixed-citation></ref></ref-list></tp:taxon-treatment>
