# Supplementary material for: Description of 47 new species of the New Caledonian endemic caddisfly genus Agmina Ward & Schefter (Trichoptera, Ecnomidae)
Source: Zookeys. 2020 Aug 6;956:49–162. doi: 10.3897/zookeys.956.51592 (PMC7426283; doi:10.3897/zookeys.956.51592)
Supplement: XML Treatment for Agmina tenuisa [file zookeys.956.51592-treatment4.xml]

<!DOCTYPE tp:taxon-treatment
  PUBLIC "-//TaxonX//DTD Taxonomic Treatment Publishing DTD v0 20100105//EN" "tax-treatment-NSO.dtd">
<tp:taxon-treatment xmlns:tp="http://www.plazi.org/taxpub"><tp:treatment-meta><kwd-group><label>Taxon classification</label><kwd><named-content xmlns:xlink="http://www.w3.org/1999/xlink" content-type="kingdom">Animalia</named-content></kwd><kwd><named-content xmlns:xlink="http://www.w3.org/1999/xlink" content-type="order">Trichoptera</named-content></kwd><kwd><named-content xmlns:xlink="http://www.w3.org/1999/xlink" content-type="family">Ecnomidae</named-content></kwd></kwd-group><mixed-citation publication-type="journal"><person-group><name><surname>Espeland</surname><given-names>Marianne</given-names></name><name><surname>Sjöberg</surname><given-names>Tin</given-names></name><name><surname>Johanson</surname><given-names>Kjell Arne</given-names></name></person-group><article-title>Description of 47 new species of the New Caledonian endemic caddisfly genus <italic><tp:taxon-name><tp:taxon-name-part taxon-name-part-type="genus" reg="Agmina">Agmina</tp:taxon-name-part></tp:taxon-name></italic> Ward &amp; Schefter (<tp:taxon-name><tp:taxon-name-part taxon-name-part-type="order">Trichoptera</tp:taxon-name-part></tp:taxon-name>, <tp:taxon-name><tp:taxon-name-part taxon-name-part-type="family">Ecnomidae</tp:taxon-name-part></tp:taxon-name>)</article-title><source>Zookeys</source><day>06</day><month>8</month><year>2020</year><volume>956</volume><fpage>49</fpage><lpage>162</lpage><pub-id pub-id-type="doi">10.3897/zookeys.956.51592</pub-id></mixed-citation></tp:treatment-meta><tp:nomenclature><tp:taxon-name><object-id xmlns:xlink="http://www.w3.org/1999/xlink" content-type="arpha" xlink:type="simple">347E46B8-CC2D-5A6C-BA34-48FC9401B3BA</object-id>
              <tp:taxon-name-part taxon-name-part-type="genus" reg="Agmina">Agmina</tp:taxon-name-part>
              <tp:taxon-name-part taxon-name-part-type="species" reg="tenuisa">tenuisa</tp:taxon-name-part>
              <object-id xmlns:xlink="http://www.w3.org/1999/xlink" content-type="zoobank" xlink:type="simple">http://zoobank.org/C5BBC458-D026-4B39-83B5-EECC7236D03C</object-id>
            </tp:taxon-name><tp:taxon-status xmlns:xlink="http://www.w3.org/1999/xlink" xlink:type="simple">sp. nov.</tp:taxon-status><xref ref-type="fig" rid="F4">Figs 15–19</xref></tp:nomenclature><tp:treatment-sec sec-type="diagnosis" id="SECID0EJGAG"><title>Diagnosis.</title><p><italic><tp:taxon-name><tp:taxon-name-part taxon-name-part-type="genus" reg="Agmina">Agmina</tp:taxon-name-part> <tp:taxon-name-part taxon-name-part-type="species" reg="tenuisa">tenuisa</tp:taxon-name-part></tp:taxon-name></italic> sp. nov. is distinguished from the other <italic><tp:taxon-name><tp:taxon-name-part taxon-name-part-type="genus" reg="Agmina">Agmina</tp:taxon-name-part></tp:taxon-name></italic> species by the presence of a pair of slender superior appendages, each with a long and slightly undulating mesal process reaching as far posteriorly and on the same height as the apex of the superior appendages; and the presence of a pair of parameres, each ending in the superior appendages and angling ventrally with apical part orientated ventrally below the superior appendages. The genitalia of <italic><tp:taxon-name><tp:taxon-name-part taxon-name-part-type="genus" reg="Agmina">Agmina</tp:taxon-name-part> <tp:taxon-name-part taxon-name-part-type="species" reg="tenuisa">tenuisa</tp:taxon-name-part></tp:taxon-name></italic> sp. nov. resemble those of <italic><tp:taxon-name><tp:taxon-name-part taxon-name-part-type="genus" reg="Agmina">Agmina</tp:taxon-name-part> <tp:taxon-name-part taxon-name-part-type="species" reg="padi">padi</tp:taxon-name-part></tp:taxon-name></italic> Ward &amp; Schefter, 2000, particularly in the shape of the inferior appendages in lateral view. <italic><tp:taxon-name><tp:taxon-name-part taxon-name-part-type="genus" reg="Agmina">Agmina</tp:taxon-name-part> <tp:taxon-name-part taxon-name-part-type="species" reg="tenuisa">tenuisa</tp:taxon-name-part></tp:taxon-name></italic> sp. nov. is distinguished from <italic><tp:taxon-name><tp:taxon-name-part taxon-name-part-type="genus" reg="Agmina">A.</tp:taxon-name-part> <tp:taxon-name-part taxon-name-part-type="species" reg="padi">padi</tp:taxon-name-part></tp:taxon-name></italic> by the more slender superior appendages in lateral view, the ventral branch of the parameres exceeding below the superior appendages, and in ventral view the plate of inferior appendages has no central posterior plate.</p><fig id="F4" position="float" orientation="portrait"><object-id xmlns:xlink="http://www.w3.org/1999/xlink" content-type="doi" xlink:type="simple">10.3897/zookeys.956.51592.figures15-19</object-id><object-id xmlns:xlink="http://www.w3.org/1999/xlink" content-type="arpha" xlink:type="simple">B73F83B0-658E-5A4F-AECA-F6EA54A76954</object-id><label>Figures 15–19.</label><caption><p><italic><tp:taxon-name><tp:taxon-name-part taxon-name-part-type="genus" reg="Agmina">Agmina</tp:taxon-name-part> <tp:taxon-name-part taxon-name-part-type="species" reg="tenuisa">tenuisa</tp:taxon-name-part></tp:taxon-name></italic> sp. nov. male holotype <bold>15</bold> genitalia, left lateral view <bold>16</bold> genitalia, dorsal view <bold>17</bold> genitalia, ventral view <bold>18</bold> phallus, lateral view <bold>19</bold> phallus, ventral view.</p></caption><graphic xmlns:xlink="http://www.w3.org/1999/xlink" xlink:href="zookeys-956-049-g004.jpg" position="float" orientation="portrait" xlink:type="simple" id="oo_439922.jpg"><uri content-type="original_file" xlink:type="simple">https://binary.pensoft.net/fig/439922</uri></graphic></fig></tp:treatment-sec><tp:treatment-sec sec-type="etymology" id="SECID0EPJAG"><title>Etymology.</title><p><italic>Tenuisa</italic>, from Latin, meaning slender. Named for the slender superior appendages as seen in lateral view.</p></tp:treatment-sec><tp:treatment-sec sec-type="material" id="SECID0E3JAG"><title>Material examined.</title><p><bold><italic>Holotype</italic></bold>: New Caledonia – <bold>Province Sud</bold> • ♂; Haute Yaté fauna reserve, 1760 m S bridge Pont Perignon, 50 m upstream bridge over stream; <named-content xmlns:xlink="http://www.w3.org/1999/xlink" content-type="dwc:verbatimCoordinates" xlink:type="simple"><named-content content-type="geo-json" specific-use="{&#34;type&#34;:&#34;Point&#34;,&#34;coordinates&#34;:[166.701211,-22.149540]}" id="NCID0EMKAG" xlink:type="simple">22.14954S, 166.701211E</named-content></named-content>; 180 m; 14.xii.2003–13.i.2004; Malaise trap; loc#081; leg. KA Johanson; <named-content xmlns:xlink="http://www.w3.org/1999/xlink" content-type="dwc:institutional_code" xlink:type="simple">MNHN</named-content>.</p><p><bold><italic>Paratypes</italic></bold>: New Caledonia – <bold>Province Sud</bold> • 1 ♂; stream crossing way to Sanatorium 2.3 km E St. Laurent, ca. 30 m downstream bridge; <named-content xmlns:xlink="http://www.w3.org/1999/xlink" content-type="dwc:verbatimCoordinates" xlink:type="simple"><named-content content-type="geo-json" specific-use="{&#34;type&#34;:&#34;Point&#34;,&#34;coordinates&#34;:[166.331667,-22.074733]}" id="NCID0ECLAG" xlink:type="simple">22°04.484'S, 166°19.900'E</named-content></named-content>; 15.xi.2003; light trap; loc#028; leg. KA Johanson; <named-content xmlns:xlink="http://www.w3.org/1999/xlink" content-type="dwc:institutional_code" xlink:type="simple">NHRS</named-content>; 1 ♂; Koghi Mt., 522 m, source of Riv. Oueanoue; <named-content xmlns:xlink="http://www.w3.org/1999/xlink" content-type="dwc:verbatimCoordinates" xlink:type="simple"><named-content content-type="geo-json" specific-use="{&#34;type&#34;:&#34;Point&#34;,&#34;coordinates&#34;:[166.508733,-22.172117]}" id="NCID0EPLAG" xlink:type="simple">22°10.327'S, 166°30.524'E</named-content></named-content>; Malaise trap; 12–16.xi.2001; loc 138 (01-2001); leg. KA Johanson, T Pape &amp; B Viklund; <named-content xmlns:xlink="http://www.w3.org/1999/xlink" content-type="dwc:institutional_code" xlink:type="simple">NHRS</named-content>; <bold>Province Nord</bold> • 1 ♂; Mt Mé Amélié, River Fö Töpliba, upstream bridge on rd Sarraméa-Koh, at banana plantation; <named-content xmlns:xlink="http://www.w3.org/1999/xlink" content-type="dwc:verbatimCoordinates" xlink:type="simple"><named-content content-type="geo-json" specific-use="{&#34;type&#34;:&#34;Point&#34;,&#34;coordinates&#34;:[165.826983,-21.632333]}" id="NCID0E5LAG" xlink:type="simple">21°37.940'S, 165°49.619'E</named-content></named-content>; loc 144 (14-2001); Malaise trap; 18–21.xi.2001; leg. KA Johanson, T Pape &amp; B Viklund; <named-content xmlns:xlink="http://www.w3.org/1999/xlink" content-type="dwc:institutional_code" xlink:type="simple">NHRS</named-content>.</p></tp:treatment-sec><tp:treatment-sec sec-type="description" id="SECID0EIMAG"><title>Measurements.</title><p>Fore wing length 2.9–3.4 mm (<italic>N</italic> = 4). Total length of genitalia: 0.5 mm.</p></tp:treatment-sec><tp:treatment-sec sec-type="description" id="SECID0EQMAG"><title>Description.</title><p><bold><italic>Genitalia</italic></bold>: In lateral view, segment IX triangular anteriorly, apex located medially; in ventral view anteriorly U-shaped. Sternal processes, lateral view, with each apex not exceeding posterior margin of tergum X, short, triangular; in ventral view, short, not reaching mid-length of inferior appendage, slightly diverging along their length, apices slightly curving mesad. Tergum X small, in lateral view around half the length of inferior appendage, dorsal margin straight, ventral margin slightly convex; in dorsal view, mesally separate, semi-trapezoid, outer margins straight, inner margin slightly convex. Parameres starting at anterior margin of tergum X; in lateral view, long, slender, widely U-shaped, with posterior end slightly diverging, apex pointing posteroventrally; in dorsal view, separated, narrow, posterior 1/3 directed posteromesad, each with short, thick, setae at apex. Superior appendages, in lateral view, slender, slightly curving upwards, more than twice as long as tergum X, with spine-like process at apex, mesal process spine-like straight, slightly curving downwards at base, exceeding posteriorly the main branch; in dorsal view around four times longer than wide, almost parallel, each slightly curving inwards toward apex with thin posteromesad orientated process with long thick seta. Mesal processes long, slender, gently curving mesad, crossing each other near apex. Inferior appendages, in lateral view, with posterodorsally orientated claw-shaped dorsal branch, ventral branch short, claw-shaped, orientated posterodorsally, originating at approx. mid-length on ventral margin of dorsal branch; in ventral view small, oval at base with slender, posteriorly orientated dorsal branches, slightly converging towards apex, ventral branches directed posterolaterally, each with claw-shaped apex. Phallus, in lateral view as long as segment IX, slightly sigmoid; in ventral view anterior half distinctly wider than posterior half.</p></tp:treatment-sec><tp:treatment-sec sec-type="Additional information" id="SECID0E2MAG"><title>Additional information.</title><p>This species was referred to as “sp. 12” in <xref ref-type="bibr" rid="B4">Espeland and Johanson (2010a)</xref>.</p></tp:treatment-sec><ref-list><ref id="B4"><mixed-citation xmlns:xlink="http://www.w3.org/1999/xlink" xlink:type="simple"><person-group><name name-style="western"><surname>Espeland</surname><given-names>M</given-names></name><name name-style="western"><surname>Johanson</surname><given-names>KA</given-names></name></person-group> (<year>2010a</year>) <article-title>The diversity and radiation of the largest monophyletic animal group on New Caledonia (<tp:taxon-name><tp:taxon-name-part taxon-name-part-type="order">Trichoptera</tp:taxon-name-part></tp:taxon-name>: <tp:taxon-name><tp:taxon-name-part taxon-name-part-type="family">Ecnomidae</tp:taxon-name-part></tp:taxon-name>: <tp:taxon-name><tp:taxon-name-part taxon-name-part-type="genus">Agmina</tp:taxon-name-part></tp:taxon-name>).</article-title><source>Journal of Evolutionary Biology</source><volume>23</volume>: <fpage>2112</fpage>–<lpage>2122</lpage>. <ext-link xlink:type="simple" ext-link-type="doi" xlink:href="10.1111/j.1420-9101.2010.02072.x">https://doi.org/10.1111/j.1420-9101.2010.02072.x</ext-link></mixed-citation></ref></ref-list></tp:taxon-treatment>
