# Supplementary material for: Description of 47 new species of the New Caledonian endemic caddisfly genus Agmina Ward & Schefter (Trichoptera, Ecnomidae)
Source: Zookeys. 2020 Aug 6;956:49–162. doi: 10.3897/zookeys.956.51592 (PMC7426283; doi:10.3897/zookeys.956.51592)
Supplement: XML Treatment for Agmina multidentata [file zookeys.956.51592-treatment5.xml]

<!DOCTYPE tp:taxon-treatment
  PUBLIC "-//TaxonX//DTD Taxonomic Treatment Publishing DTD v0 20100105//EN" "tax-treatment-NSO.dtd">
<tp:taxon-treatment xmlns:tp="http://www.plazi.org/taxpub"><tp:treatment-meta><kwd-group><label>Taxon classification</label><kwd><named-content xmlns:xlink="http://www.w3.org/1999/xlink" content-type="kingdom">Animalia</named-content></kwd><kwd><named-content xmlns:xlink="http://www.w3.org/1999/xlink" content-type="order">Trichoptera</named-content></kwd><kwd><named-content xmlns:xlink="http://www.w3.org/1999/xlink" content-type="family">Ecnomidae</named-content></kwd></kwd-group><mixed-citation publication-type="journal"><person-group><name><surname>Espeland</surname><given-names>Marianne</given-names></name><name><surname>Sjöberg</surname><given-names>Tin</given-names></name><name><surname>Johanson</surname><given-names>Kjell Arne</given-names></name></person-group><article-title>Description of 47 new species of the New Caledonian endemic caddisfly genus <italic><tp:taxon-name><tp:taxon-name-part taxon-name-part-type="genus" reg="Agmina">Agmina</tp:taxon-name-part></tp:taxon-name></italic> Ward &amp; Schefter (<tp:taxon-name><tp:taxon-name-part taxon-name-part-type="order">Trichoptera</tp:taxon-name-part></tp:taxon-name>, <tp:taxon-name><tp:taxon-name-part taxon-name-part-type="family">Ecnomidae</tp:taxon-name-part></tp:taxon-name>)</article-title><source>Zookeys</source><day>06</day><month>8</month><year>2020</year><volume>956</volume><fpage>49</fpage><lpage>162</lpage><pub-id pub-id-type="doi">10.3897/zookeys.956.51592</pub-id></mixed-citation></tp:treatment-meta><tp:nomenclature><tp:taxon-name><object-id xmlns:xlink="http://www.w3.org/1999/xlink" content-type="arpha" xlink:type="simple">EEFFCA92-5092-5837-93E2-2670BEE77A31</object-id>
              <tp:taxon-name-part taxon-name-part-type="genus" reg="Agmina">Agmina</tp:taxon-name-part>
              <tp:taxon-name-part taxon-name-part-type="species" reg="multidentata">multidentata</tp:taxon-name-part>
              <object-id xmlns:xlink="http://www.w3.org/1999/xlink" content-type="zoobank" xlink:type="simple">http://zoobank.org/4EF4D313-1216-4E31-98AF-FFD90E150F95</object-id>
            </tp:taxon-name><tp:taxon-status xmlns:xlink="http://www.w3.org/1999/xlink" xlink:type="simple">sp. nov.</tp:taxon-status><xref ref-type="fig" rid="F5">Figs 20–24</xref></tp:nomenclature><tp:treatment-sec sec-type="diagnosis" id="SECID0EMOAG"><title>Diagnosis.</title><p><italic><tp:taxon-name><tp:taxon-name-part taxon-name-part-type="genus" reg="Agmina">Agmina</tp:taxon-name-part> <tp:taxon-name-part taxon-name-part-type="species" reg="multidentata">multidentata</tp:taxon-name-part></tp:taxon-name></italic> sp. nov. is distinguished from the other <italic><tp:taxon-name><tp:taxon-name-part taxon-name-part-type="genus" reg="Agmina">Agmina</tp:taxon-name-part></tp:taxon-name></italic> species by the presence of a pair of uniformly tapering, long superior appendages having deeply undulating ventral and mesal margins along their length; the inferior appendages forming rhomboid plates in lateral view; and tergum X forms a transverse bridge. It resembles <italic><tp:taxon-name><tp:taxon-name-part taxon-name-part-type="genus" reg="Agmina">A.</tp:taxon-name-part> <tp:taxon-name-part taxon-name-part-type="species" reg="cornuta">cornuta</tp:taxon-name-part></tp:taxon-name></italic> sp. nov. in the shape of tergum X, but in <italic><tp:taxon-name><tp:taxon-name-part taxon-name-part-type="genus" reg="Agmina">A.</tp:taxon-name-part> <tp:taxon-name-part taxon-name-part-type="species" reg="multidentata">multidentata</tp:taxon-name-part></tp:taxon-name></italic> sp. nov. the inferior appendages are higher in lateral view and the superior appendages are more prolonged posteriorly compared to those in <italic><tp:taxon-name><tp:taxon-name-part taxon-name-part-type="genus" reg="Agmina">A.</tp:taxon-name-part> <tp:taxon-name-part taxon-name-part-type="species" reg="cornuta">cornuta</tp:taxon-name-part></tp:taxon-name></italic> sp. nov.</p><fig id="F5" position="float" orientation="portrait"><object-id xmlns:xlink="http://www.w3.org/1999/xlink" content-type="doi" xlink:type="simple">10.3897/zookeys.956.51592.figures20-24</object-id><object-id xmlns:xlink="http://www.w3.org/1999/xlink" content-type="arpha" xlink:type="simple">3F566970-39F8-5454-9949-75AC5B4E4EBE</object-id><label>Figures 20–24.</label><caption><p><italic><tp:taxon-name><tp:taxon-name-part taxon-name-part-type="genus" reg="Agmina">Agmina</tp:taxon-name-part> <tp:taxon-name-part taxon-name-part-type="species" reg="multidentata">multidentata</tp:taxon-name-part></tp:taxon-name></italic> sp. nov. male holotype <bold>20</bold> genitalia, left lateral view <bold>21</bold> genitalia, dorsal view <bold>22</bold> genitalia, ventral view <bold>23</bold> phallus, lateral view <bold>24</bold> phallus, ventral view.</p></caption><graphic xmlns:xlink="http://www.w3.org/1999/xlink" xlink:href="zookeys-956-049-g005.jpg" position="float" orientation="portrait" xlink:type="simple" id="oo_439923.jpg"><uri content-type="original_file" xlink:type="simple">https://binary.pensoft.net/fig/439923</uri></graphic></fig></tp:treatment-sec><tp:treatment-sec sec-type="etymology" id="SECID0EHRAG"><title>Etymology.</title><p><italic>Multidentata</italic>, from Latin, meaning many teeth. Named for the ventral and mesal margins of the superior appendages with many teeth as seen in lateral view.</p></tp:treatment-sec><tp:treatment-sec sec-type="material" id="SECID0EURAG"><title>Material examined.</title><p><bold><italic>Holotype</italic></bold>: New Caledonia – <bold>Province Sud</bold> • ♂; Réserve spéciale de faune de la haute Yaté, along road on southern part of Marais de la Rivière Blanche, stream draining to Marais de la Rivière Blanche, 5.0 km SW Pont Pérignon; <named-content xmlns:xlink="http://www.w3.org/1999/xlink" content-type="dwc:verbatimCoordinates" xlink:type="simple"><named-content content-type="geo-json" specific-use="{&#34;type&#34;:&#34;Point&#34;,&#34;coordinates&#34;:[166.665700,-22.158550]}" id="NCID0EESAG" xlink:type="simple">22°09.513'S, 166°39.942'E</named-content></named-content>; 180 m; 6.xi-16.xi.2003; Malaise trap; loc#011; leg. KA Johanson; <named-content xmlns:xlink="http://www.w3.org/1999/xlink" content-type="dwc:institutional_code" xlink:type="simple">MNHN</named-content>.</p><p><bold><italic>Paratypes</italic></bold>: New Caledonia – <bold>Province Sud • 2</bold> ♂; W part of Plaine des lacs, 150 m downstream bridge at La Capture; <named-content xmlns:xlink="http://www.w3.org/1999/xlink" content-type="dwc:verbatimCoordinates" xlink:type="simple"><named-content content-type="geo-json" specific-use="{&#34;type&#34;:&#34;Point&#34;,&#34;coordinates&#34;:[166.824883,-22.266117]}" id="NCID0E1SAG" xlink:type="simple">22°15.967'S, 166°49.493'E</named-content></named-content>; 261 m; 4–22.xi.2003; Malaise trap; loc#007; leg. KA Johanson; <named-content xmlns:xlink="http://www.w3.org/1999/xlink" content-type="dwc:institutional_code" xlink:type="simple">NHRS</named-content>; • 1 ♂; stream crossing Nouméa-Yaté road, 1.5 km S Yaté Dam, approx. 200 m upstream the road; <named-content xmlns:xlink="http://www.w3.org/1999/xlink" content-type="dwc:verbatimCoordinates" xlink:type="simple"><named-content content-type="geo-json" specific-use="{&#34;type&#34;:&#34;Point&#34;,&#34;coordinates&#34;:[166.875583,-22.165517]}" id="NCID0EHTAG" xlink:type="simple">22°09.931'S, 166°52.535'E</named-content></named-content>; 197 m; 22.xi-17.xii.2003; Malaise trap; loc#041; leg. KA Johanson; <named-content xmlns:xlink="http://www.w3.org/1999/xlink" content-type="dwc:institutional_code" xlink:type="simple">NHRS</named-content>.</p></tp:treatment-sec><tp:treatment-sec sec-type="description" id="SECID0ERTAG"><title>Measurements.</title><p>Fore wing length 2.8–3.6 mm (<italic>N</italic> = 4). Total length of genitalia: 0.5 mm.</p></tp:treatment-sec><tp:treatment-sec sec-type="description" id="SECID0EZTAG"><title>Description.</title><p><bold><italic>Genitalia</italic></bold>: In lateral view, segment IX triangular anteriorly, apex located mediodorsally; in ventral view anteriorly semi-circular. Sternal processes, lateral view, with each rounded apex not exceeding posterior apex of tergum X, triangular; in ventral view, broad, reaching mid-length of inferior appendage, slightly diverging, apices curving mesad. Tergum X small, in lateral view less than half the length of superior appendage, slightly longer than high, inner and outer margins almost straight, slightly diverging anteriorly, anterior margin concave; in dorsal view, mesally connected, axe-shaped. Parameres complex; in lateral view with tubular dorsal lobe running parallel with dorsal margin of tergum X and superior appendage, ending before mid-length of superior appendage; shorter, narrower, ventral lobe orientated posteroventrally; in dorsal view, dorsal lobes separated and narrowing along their length, not reaching mid-length of superior appendage, directed posteromesad, each with truncate apex. Superior appendages, in lateral view, more than twice as long as tergum X, tapering along its length with rounded base, apex semi-acute with stout megaseta orientated ventrad mesal process absent; in dorsal view uniformly narrow, running almost parallel, slightly curving inwards towards apex with stout megaseta directed mesad, inner margin dentate. Mesal processes absent. Inferior appendages, in lateral view, with posterad orientated triangular dorsal branch with acute apex; dorsal branch present as short, obtuse process at posteroventral margin in ventral view convex at base, gradually widening until mid-length, then tapering towards apex, dorsal branches orientated posteriorly, claw-shaped, with apices directed posteromesad, ventral branch barely visible as short very obtuse central lobe. Phallus, in lateral view as long as segment IX, almost straight with slightly concave margins in ventral view anterior half not distinctly wider than posterior half.</p></tp:treatment-sec><tp:treatment-sec sec-type="Additional information" id="SECID0EEUAG"><title>Additional information.</title><p>This species was referred to as “sp. 10” in <xref ref-type="bibr" rid="B4">Espeland and Johanson (2010a)</xref>.</p></tp:treatment-sec><ref-list><ref id="B4"><mixed-citation xmlns:xlink="http://www.w3.org/1999/xlink" xlink:type="simple"><person-group><name name-style="western"><surname>Espeland</surname><given-names>M</given-names></name><name name-style="western"><surname>Johanson</surname><given-names>KA</given-names></name></person-group> (<year>2010a</year>) <article-title>The diversity and radiation of the largest monophyletic animal group on New Caledonia (<tp:taxon-name><tp:taxon-name-part taxon-name-part-type="order">Trichoptera</tp:taxon-name-part></tp:taxon-name>: <tp:taxon-name><tp:taxon-name-part taxon-name-part-type="family">Ecnomidae</tp:taxon-name-part></tp:taxon-name>: <tp:taxon-name><tp:taxon-name-part taxon-name-part-type="genus">Agmina</tp:taxon-name-part></tp:taxon-name>).</article-title><source>Journal of Evolutionary Biology</source><volume>23</volume>: <fpage>2112</fpage>–<lpage>2122</lpage>. <ext-link xlink:type="simple" ext-link-type="doi" xlink:href="10.1111/j.1420-9101.2010.02072.x">https://doi.org/10.1111/j.1420-9101.2010.02072.x</ext-link></mixed-citation></ref></ref-list></tp:taxon-treatment>
