# Supplementary material for: Description of 47 new species of the New Caledonian endemic caddisfly genus Agmina Ward & Schefter (Trichoptera, Ecnomidae)
Source: Zookeys. 2020 Aug 6;956:49–162. doi: 10.3897/zookeys.956.51592 (PMC7426283; doi:10.3897/zookeys.956.51592)
Supplement: XML Treatment for Agmina cornuta [file zookeys.956.51592-treatment6.xml]

<!DOCTYPE tp:taxon-treatment
  PUBLIC "-//TaxonX//DTD Taxonomic Treatment Publishing DTD v0 20100105//EN" "tax-treatment-NSO.dtd">
<tp:taxon-treatment xmlns:tp="http://www.plazi.org/taxpub"><tp:treatment-meta><kwd-group><label>Taxon classification</label><kwd><named-content xmlns:xlink="http://www.w3.org/1999/xlink" content-type="kingdom">Animalia</named-content></kwd><kwd><named-content xmlns:xlink="http://www.w3.org/1999/xlink" content-type="order">Trichoptera</named-content></kwd><kwd><named-content xmlns:xlink="http://www.w3.org/1999/xlink" content-type="family">Ecnomidae</named-content></kwd></kwd-group><mixed-citation publication-type="journal"><person-group><name><surname>Espeland</surname><given-names>Marianne</given-names></name><name><surname>Sjöberg</surname><given-names>Tin</given-names></name><name><surname>Johanson</surname><given-names>Kjell Arne</given-names></name></person-group><article-title>Description of 47 new species of the New Caledonian endemic caddisfly genus <italic><tp:taxon-name><tp:taxon-name-part taxon-name-part-type="genus" reg="Agmina">Agmina</tp:taxon-name-part></tp:taxon-name></italic> Ward &amp; Schefter (<tp:taxon-name><tp:taxon-name-part taxon-name-part-type="order">Trichoptera</tp:taxon-name-part></tp:taxon-name>, <tp:taxon-name><tp:taxon-name-part taxon-name-part-type="family">Ecnomidae</tp:taxon-name-part></tp:taxon-name>)</article-title><source>Zookeys</source><day>06</day><month>8</month><year>2020</year><volume>956</volume><fpage>49</fpage><lpage>162</lpage><pub-id pub-id-type="doi">10.3897/zookeys.956.51592</pub-id></mixed-citation></tp:treatment-meta><tp:nomenclature><tp:taxon-name><object-id xmlns:xlink="http://www.w3.org/1999/xlink" content-type="arpha" xlink:type="simple">8DF29A39-4D9C-517F-8D8B-CC67E8B1A4E5</object-id>
              <tp:taxon-name-part taxon-name-part-type="genus" reg="Agmina">Agmina</tp:taxon-name-part>
              <tp:taxon-name-part taxon-name-part-type="species" reg="cornuta">cornuta</tp:taxon-name-part>
              <object-id xmlns:xlink="http://www.w3.org/1999/xlink" content-type="zoobank" xlink:type="simple">http://zoobank.org/F11DF372-A11F-4D40-AC2A-2625787E0DF3</object-id>
            </tp:taxon-name><tp:taxon-status xmlns:xlink="http://www.w3.org/1999/xlink" xlink:type="simple">sp. nov.</tp:taxon-status><xref ref-type="fig" rid="F6">Figs 25–30</xref></tp:nomenclature><tp:treatment-sec sec-type="diagnosis" id="SECID0EVVAG"><title>Diagnosis.</title><p><italic><tp:taxon-name><tp:taxon-name-part taxon-name-part-type="genus" reg="Agmina">Agmina</tp:taxon-name-part> <tp:taxon-name-part taxon-name-part-type="species" reg="cornuta">cornuta</tp:taxon-name-part></tp:taxon-name></italic> sp. nov. is distinguished from the other <italic><tp:taxon-name><tp:taxon-name-part taxon-name-part-type="genus" reg="Agmina">Agmina</tp:taxon-name-part></tp:taxon-name></italic> species by the presence of a pair of almost uniformly oval superior appendages in lateral view, and a pair of branches of the inferior appendages which appear beak-like in lateral view and are approx. as long as the superior appendages. It resembles <italic><tp:taxon-name><tp:taxon-name-part taxon-name-part-type="genus" reg="Agmina">A.</tp:taxon-name-part> <tp:taxon-name-part taxon-name-part-type="species" reg="multidentata">multidentata</tp:taxon-name-part></tp:taxon-name></italic> sp. nov. in the shape of tergum X, but in <italic><tp:taxon-name><tp:taxon-name-part taxon-name-part-type="genus" reg="Agmina">A.</tp:taxon-name-part> <tp:taxon-name-part taxon-name-part-type="species" reg="cornuta">cornuta</tp:taxon-name-part></tp:taxon-name></italic> sp. nov. the inferior appendages are lower in lateral view and the superior appendages are rounder posteriorly compared to those in <italic><tp:taxon-name><tp:taxon-name-part taxon-name-part-type="genus" reg="Agmina">A.</tp:taxon-name-part> <tp:taxon-name-part taxon-name-part-type="species" reg="multidentata">multidentata</tp:taxon-name-part></tp:taxon-name></italic> sp. nov.</p><fig id="F6" position="float" orientation="portrait"><object-id xmlns:xlink="http://www.w3.org/1999/xlink" content-type="doi" xlink:type="simple">10.3897/zookeys.956.51592.figures25-30</object-id><object-id xmlns:xlink="http://www.w3.org/1999/xlink" content-type="arpha" xlink:type="simple">89CFB5C3-B296-5174-A431-080E9E16D9A4</object-id><label>Figures 25–30.</label><caption><p><italic><tp:taxon-name><tp:taxon-name-part taxon-name-part-type="genus" reg="Agmina">Agmina</tp:taxon-name-part> <tp:taxon-name-part taxon-name-part-type="species" reg="cornuta">cornuta</tp:taxon-name-part></tp:taxon-name></italic> sp. nov. male holotype <bold>25</bold> genitalia, left lateral view <bold>26</bold> genitalia, dorsal view <bold>27</bold> end of superior appendages, showing mesal spine, dorsal view <bold>28</bold> genitalia, ventral view <bold>29</bold> phallus, lateral view <bold>30</bold> phallus, ventral view.</p></caption><graphic xmlns:xlink="http://www.w3.org/1999/xlink" xlink:href="zookeys-956-049-g006.jpg" position="float" orientation="portrait" xlink:type="simple" id="oo_439924.jpg"><uri content-type="original_file" xlink:type="simple">https://binary.pensoft.net/fig/439924</uri></graphic></fig></tp:treatment-sec><tp:treatment-sec sec-type="etymology" id="SECID0ESYAG"><title>Etymology.</title><p><italic>Cornuta</italic>, from Latin, meaning horned. Named for the shape of the inferior appendage in lateral view, which has two long, horn-shaped, dorsal branches.</p></tp:treatment-sec><tp:treatment-sec sec-type="material" id="SECID0E6YAG"><title>Material examined.</title><p><bold><italic>Holotype</italic></bold>: New Caledonia – <bold>Province Sud</bold> • ♂; Plateau de Dogny, northern part; <named-content xmlns:xlink="http://www.w3.org/1999/xlink" content-type="dwc:verbatimCoordinates" xlink:type="simple"><named-content content-type="geo-json" specific-use="{&#34;type&#34;:&#34;Point&#34;,&#34;coordinates&#34;:[165.875800,-21.614217]}" id="NCID0EPZAG" xlink:type="simple">21°36.853'S, 165°52.548'E</named-content></named-content>; loc#159 (32-2001); Malaise trap; 2–5.xii-2001; leg. KA Johanson, T Pape &amp; B Viklund. <named-content xmlns:xlink="http://www.w3.org/1999/xlink" content-type="dwc:institutional_code" xlink:type="simple">MNHN</named-content>.</p><p><bold><italic>Paratypes</italic></bold>: New Caledonia – <bold>Province Sud</bold> • ♂; Réserve spéciale de faune de la haute Yaté, along road on southern part of Marais de la Rivière Blanche, stream draining to Marais de la Rivière Blanche, 2.25 km SW Pont Pérignon; 180 m; 6–16.xi.2003; Malaise trap; loc#010a; leg. KA Johanson; <named-content xmlns:xlink="http://www.w3.org/1999/xlink" content-type="dwc:institutional_code" xlink:type="simple">NHRS</named-content>; • ♂; Mt. Dzumac, source stream of Ouinne River, near crossing point to mountain track; <named-content xmlns:xlink="http://www.w3.org/1999/xlink" content-type="dwc:verbatimCoordinates" xlink:type="simple"><named-content content-type="geo-json" specific-use="{&#34;type&#34;:&#34;Point&#34;,&#34;coordinates&#34;:[166.474333,-22.034550]}" id="NCID0EK1AG" xlink:type="simple">22°02.073'S, 166°28.460'E</named-content></named-content>; 810 m; 18.xi-4.xii.2003; Malaise trap; loc#030; leg. KA Johanson; <named-content xmlns:xlink="http://www.w3.org/1999/xlink" content-type="dwc:institutional_code" xlink:type="simple">NHRS</named-content>; • ♂; Monts des Koghis, ca 300 m S Koghi Restaurant; <named-content xmlns:xlink="http://www.w3.org/1999/xlink" content-type="dwc:verbatimCoordinates" xlink:type="simple"><named-content content-type="geo-json" specific-use="{&#34;type&#34;:&#34;Point&#34;,&#34;coordinates&#34;:[166.501670,-22.182880]}" id="NCID0EX1AG" xlink:type="simple">22.18288S, 166.50167E</named-content></named-content>; 417 m; 2–16.xi.2003; Malaise trap; loc#004; leg. KA Johanson; <named-content xmlns:xlink="http://www.w3.org/1999/xlink" content-type="dwc:institutional_code" xlink:type="simple">NHRS</named-content>.</p></tp:treatment-sec><tp:treatment-sec sec-type="description" id="SECID0EB2AG"><title>Measurements.</title><p>Fore wing length 3.2–4.1 mm (<italic>N</italic> = 4). Total length of genitalia: 0.5 mm.</p></tp:treatment-sec><tp:treatment-sec sec-type="description" id="SECID0EJ2AG"><title>Description.</title><p><bold><italic>Genitalia</italic></bold>: In lateral view, segment IX semi-triangular anteriorly, apex located dorsally; in ventral view anteriorly widely U-shaped. Sternal processes, lateral view, with each apex, not exceeding posterior apex of tergum X, very short, triangular; in ventral view, short, slender, not reaching mid-length of inferior appendage, each with apex slightly curving mesad. Tergum X small, in lateral view approx. half the length of superior appendage, outer margin irregularly convex, slightly converging towards posterior with straight inner margin; in dorsal view, mesally connected, axe-shaped with inner margins forming a right triangle. Parameres starting at tergum X, in lateral view semi-circular, each with narrow protrusion orientated posteroventrad with blunt apex, approx. half the length of the main parameres; in dorsal view, separated, slightly diverging towards apices, outer margins straight for first 2/3, then abruptly curving inwards at obtuse angle, inner margin irregularly lobed. Superior appendages, in lateral view, approx. twice as long as tergum X, semi-ovoid with truncated, irregularly dentate apex, mesal process absent; in dorsal view almost parallel, each gently widening to mid-length, then inner margin abruptly widening, with apical half irregularly dentate. Mesal processes absent. Inferior appendages, in lateral view, with posterad orientated long, knife-shaped dorsal branch; ventral branch present as short, obtuse process at posteroventral margin; in ventral view convex at base, gradually widening for first 1/3, then abruptly narrowing towards apex, long, narrow, slightly tapering dorsal branches orientated posteriorly, slightly curving inwards, apices pointed, ventral branch indiscernible. Phallus, in lateral view shorter than segment IX, irregular; in ventral view posterior half slightly wider than anterior half.</p></tp:treatment-sec><tp:treatment-sec sec-type="Additional information" id="SECID0EU2AG"><title>Additional information.</title><p>This species was referred to as “sp. 53” in <xref ref-type="bibr" rid="B4">Espeland and Johanson (2010a)</xref>.</p></tp:treatment-sec><ref-list><ref id="B4"><mixed-citation xmlns:xlink="http://www.w3.org/1999/xlink" xlink:type="simple"><person-group><name name-style="western"><surname>Espeland</surname><given-names>M</given-names></name><name name-style="western"><surname>Johanson</surname><given-names>KA</given-names></name></person-group> (<year>2010a</year>) <article-title>The diversity and radiation of the largest monophyletic animal group on New Caledonia (<tp:taxon-name><tp:taxon-name-part taxon-name-part-type="order">Trichoptera</tp:taxon-name-part></tp:taxon-name>: <tp:taxon-name><tp:taxon-name-part taxon-name-part-type="family">Ecnomidae</tp:taxon-name-part></tp:taxon-name>: <tp:taxon-name><tp:taxon-name-part taxon-name-part-type="genus">Agmina</tp:taxon-name-part></tp:taxon-name>).</article-title><source>Journal of Evolutionary Biology</source><volume>23</volume>: <fpage>2112</fpage>–<lpage>2122</lpage>. <ext-link xlink:type="simple" ext-link-type="doi" xlink:href="10.1111/j.1420-9101.2010.02072.x">https://doi.org/10.1111/j.1420-9101.2010.02072.x</ext-link></mixed-citation></ref></ref-list></tp:taxon-treatment>
