# Supplementary material for: Description of 47 new species of the New Caledonian endemic caddisfly genus Agmina Ward & Schefter (Trichoptera, Ecnomidae)
Source: Zookeys. 2020 Aug 6;956:49–162. doi: 10.3897/zookeys.956.51592 (PMC7426283; doi:10.3897/zookeys.956.51592)
Supplement: XML Treatment for Agmina sagittata [file zookeys.956.51592-treatment7.xml]

<!DOCTYPE tp:taxon-treatment
  PUBLIC "-//TaxonX//DTD Taxonomic Treatment Publishing DTD v0 20100105//EN" "tax-treatment-NSO.dtd">
<tp:taxon-treatment xmlns:tp="http://www.plazi.org/taxpub"><tp:treatment-meta><kwd-group><label>Taxon classification</label><kwd><named-content xmlns:xlink="http://www.w3.org/1999/xlink" content-type="kingdom">Animalia</named-content></kwd><kwd><named-content xmlns:xlink="http://www.w3.org/1999/xlink" content-type="order">Trichoptera</named-content></kwd><kwd><named-content xmlns:xlink="http://www.w3.org/1999/xlink" content-type="family">Ecnomidae</named-content></kwd></kwd-group><mixed-citation publication-type="journal"><person-group><name><surname>Espeland</surname><given-names>Marianne</given-names></name><name><surname>Sjöberg</surname><given-names>Tin</given-names></name><name><surname>Johanson</surname><given-names>Kjell Arne</given-names></name></person-group><article-title>Description of 47 new species of the New Caledonian endemic caddisfly genus <italic><tp:taxon-name><tp:taxon-name-part taxon-name-part-type="genus" reg="Agmina">Agmina</tp:taxon-name-part></tp:taxon-name></italic> Ward &amp; Schefter (<tp:taxon-name><tp:taxon-name-part taxon-name-part-type="order">Trichoptera</tp:taxon-name-part></tp:taxon-name>, <tp:taxon-name><tp:taxon-name-part taxon-name-part-type="family">Ecnomidae</tp:taxon-name-part></tp:taxon-name>)</article-title><source>Zookeys</source><day>06</day><month>8</month><year>2020</year><volume>956</volume><fpage>49</fpage><lpage>162</lpage><pub-id pub-id-type="doi">10.3897/zookeys.956.51592</pub-id></mixed-citation></tp:treatment-meta><tp:nomenclature><tp:taxon-name><object-id xmlns:xlink="http://www.w3.org/1999/xlink" content-type="arpha" xlink:type="simple">FB9D82B1-C807-50F6-860D-60E169D04ADF</object-id>
              <tp:taxon-name-part taxon-name-part-type="genus" reg="Agmina">Agmina</tp:taxon-name-part>
              <tp:taxon-name-part taxon-name-part-type="species" reg="sagittata">sagittata</tp:taxon-name-part>
              <object-id xmlns:xlink="http://www.w3.org/1999/xlink" content-type="zoobank" xlink:type="simple">http://zoobank.org/A1558F49-EE6D-492A-83F3-CFE38A48B280</object-id>
            </tp:taxon-name><tp:taxon-status xmlns:xlink="http://www.w3.org/1999/xlink" xlink:type="simple">sp. nov.</tp:taxon-status><xref ref-type="fig" rid="F7">Figs 31–35</xref></tp:nomenclature><tp:treatment-sec sec-type="diagnosis" id="SECID0E3DBG"><title>Diagnosis.</title><p><italic><tp:taxon-name><tp:taxon-name-part taxon-name-part-type="genus" reg="Agmina">Agmina</tp:taxon-name-part> <tp:taxon-name-part taxon-name-part-type="species" reg="sagittata">sagittata</tp:taxon-name-part></tp:taxon-name></italic> sp. nov. is distinguished from the other <italic><tp:taxon-name><tp:taxon-name-part taxon-name-part-type="genus" reg="Agmina">Agmina</tp:taxon-name-part></tp:taxon-name></italic> species in the genitalia by the presence of a pair of inferior appendages having a ventral part that, in lateral view, reaches as far posteriorly as the sternal processes, and the apex of the sternal processes and inferior appendages are separated by a rectangular incision. It resembles <italic><tp:taxon-name><tp:taxon-name-part taxon-name-part-type="genus" reg="Agmina">A.</tp:taxon-name-part> <tp:taxon-name-part taxon-name-part-type="species" reg="circulata">circulata</tp:taxon-name-part></tp:taxon-name></italic> sp. nov. in the overall similarity of the genitalia, but <italic><tp:taxon-name><tp:taxon-name-part taxon-name-part-type="genus" reg="Agmina">A.</tp:taxon-name-part> <tp:taxon-name-part taxon-name-part-type="species" reg="circulata">circulata</tp:taxon-name-part></tp:taxon-name></italic> sp. nov. is larger than <italic><tp:taxon-name><tp:taxon-name-part taxon-name-part-type="genus" reg="Agmina">A.</tp:taxon-name-part> <tp:taxon-name-part taxon-name-part-type="species" reg="sagittata">sagittata</tp:taxon-name-part></tp:taxon-name></italic> sp. nov., and in the genitalia <italic><tp:taxon-name><tp:taxon-name-part taxon-name-part-type="genus" reg="Agmina">A.</tp:taxon-name-part> <tp:taxon-name-part taxon-name-part-type="species" reg="sagittata">sagittata</tp:taxon-name-part></tp:taxon-name></italic> sp. nov. has superior appendages that are more rounded in lateral view, shorter sternal processes in relation to the inferior appendages, and the sternal processes of <italic><tp:taxon-name><tp:taxon-name-part taxon-name-part-type="genus" reg="Agmina">A.</tp:taxon-name-part> <tp:taxon-name-part taxon-name-part-type="species" reg="sagittata">sagittata</tp:taxon-name-part></tp:taxon-name></italic> sp. nov. is slightly wider and straighter than those of <italic><tp:taxon-name><tp:taxon-name-part taxon-name-part-type="genus" reg="Agmina">A.</tp:taxon-name-part> <tp:taxon-name-part taxon-name-part-type="species" reg="circulata">circulata</tp:taxon-name-part></tp:taxon-name></italic> sp. nov.</p><fig id="F7" position="float" orientation="portrait"><object-id xmlns:xlink="http://www.w3.org/1999/xlink" content-type="doi" xlink:type="simple">10.3897/zookeys.956.51592.figures31-35</object-id><object-id xmlns:xlink="http://www.w3.org/1999/xlink" content-type="arpha" xlink:type="simple">AC5D82F5-CE40-5E03-90F8-2D66A1E8361C</object-id><label>Figures 31–35.</label><caption><p><italic><tp:taxon-name><tp:taxon-name-part taxon-name-part-type="genus" reg="Agmina">Agmina</tp:taxon-name-part> <tp:taxon-name-part taxon-name-part-type="species" reg="sagittata">sagittata</tp:taxon-name-part></tp:taxon-name></italic> sp. nov. male holotype <bold>31</bold> genitalia, left lateral view <bold>32</bold> genitalia, dorsal view <bold>33</bold> genitalia, ventral view <bold>34</bold> phallus, lateral view <bold>35</bold> phallus, ventral view.</p></caption><graphic xmlns:xlink="http://www.w3.org/1999/xlink" xlink:href="zookeys-956-049-g007.jpg" position="float" orientation="portrait" xlink:type="simple" id="oo_439925.jpg"><uri content-type="original_file" xlink:type="simple">https://binary.pensoft.net/fig/439925</uri></graphic></fig></tp:treatment-sec><tp:treatment-sec sec-type="etymology" id="SECID0EYHBG"><title>Etymology.</title><p><italic>Sagittata</italic>, from Latin, meaning arrow-shaped. Named for the inferior appendages being arrow-shaped in ventral view.</p></tp:treatment-sec><tp:treatment-sec sec-type="material" id="SECID0EFIBG"><title>Material examined.</title><p><bold><italic>Holotype</italic></bold>: New Caledonia – <bold>Province Nord</bold> • ♂; Aoupinié Mt., Réserve spéciale de faune de l’Aoupinié, spring to side stream to Öröpömwati River; <named-content xmlns:xlink="http://www.w3.org/1999/xlink" content-type="dwc:verbatimCoordinates" xlink:type="simple"><named-content content-type="geo-json" specific-use="{&#34;type&#34;:&#34;Point&#34;,&#34;coordinates&#34;:[165.320950,-21.139767]}" id="NCID0EVIBG" xlink:type="simple">21°08.386'S, 165°19.257'E</named-content></named-content>; 402 m; 6–27.xii.2003; Malaise trap; loc#064; leg. KA Johanson; <named-content xmlns:xlink="http://www.w3.org/1999/xlink" content-type="dwc:institutional_code" xlink:type="simple">MNHN</named-content>.</p><p><bold><italic>Paratypes</italic></bold>: New Caledonia – <bold>Province Nord</bold> • 1 ♂; Réserve spéciale de faune de l’Aoupinié, ca 25 km S Poindimié, <named-content xmlns:xlink="http://www.w3.org/1999/xlink" content-type="dwc:verbatimCoordinates" xlink:type="simple"><named-content content-type="geo-json" specific-use="{&#34;type&#34;:&#34;Point&#34;,&#34;coordinates&#34;:[165.323483,-21.149000]}" id="NCID0ELJBG" xlink:type="simple">21°08.940'S, 165°19.409'E</named-content></named-content>, loc#147a (17-2001), Malaise trap; 24–28.xi.2001; leg. KA Johanson, T Pape &amp; B Viklund; <named-content xmlns:xlink="http://www.w3.org/1999/xlink" content-type="dwc:institutional_code" xlink:type="simple">NHRS</named-content>; • 1 ♂; ditto, except <named-content xmlns:xlink="http://www.w3.org/1999/xlink" content-type="dwc:verbatimCoordinates" xlink:type="simple"><named-content content-type="geo-json" specific-use="{&#34;type&#34;:&#34;Point&#34;,&#34;coordinates&#34;:[165.316950,-21.162917]}" id="NCID0EYJBG" xlink:type="simple">21°09.775'S, 165°19.017'E</named-content></named-content>; loc#148 (18-2001); Malaise trap; 24–28.xi.2001; leg. KA Johanson, T Pape &amp; B Viklund; <named-content xmlns:xlink="http://www.w3.org/1999/xlink" content-type="dwc:institutional_code" xlink:type="simple">NHRS</named-content>;</p><p>• 2 ♂; ditto, except <named-content xmlns:xlink="http://www.w3.org/1999/xlink" content-type="dwc:verbatimCoordinates" xlink:type="simple"><named-content content-type="geo-json" specific-use="{&#34;type&#34;:&#34;Point&#34;,&#34;coordinates&#34;:[165.320150,-21.156150]}" id="NCID0EHKBG" xlink:type="simple">21°09.369'S, 165°19.209'E</named-content></named-content>; loc#149 (19-2001); Malaise trap; 24–28.xi.2001; leg. KA Johanson, T Pape &amp; B Viklund; <named-content xmlns:xlink="http://www.w3.org/1999/xlink" content-type="dwc:institutional_code" xlink:type="simple">NHRS</named-content>; <bold>Province Sud</bold> • ♂; Monts Kwa Ne Mwa, along Nouméa-Yaté road, 2.0 km E Pic Mouirange, 20 m upstream road; <named-content xmlns:xlink="http://www.w3.org/1999/xlink" content-type="dwc:verbatimCoordinates" xlink:type="simple"><named-content content-type="geo-json" specific-use="{&#34;type&#34;:&#34;Point&#34;,&#34;coordinates&#34;:[166.679967,-22.205933]}" id="NCID0EWKBG" xlink:type="simple">22°12.356'S, 166°40.798'E</named-content></named-content>; 220 m; 15–16.i.2004; light trap; loc#120; leg. KA Johanson; <named-content xmlns:xlink="http://www.w3.org/1999/xlink" content-type="dwc:institutional_code" xlink:type="simple">NHRS</named-content>; • ♂; Réserve spéciale de faune de la haute Yaté, along road on southern part of Marais de la Rivière Blanche, stream draining to Marais de la Rivière Blanche, 3.7 km SW Pont Pérignon; <named-content xmlns:xlink="http://www.w3.org/1999/xlink" content-type="dwc:verbatimCoordinates" xlink:type="simple"><named-content content-type="geo-json" specific-use="{&#34;type&#34;:&#34;Point&#34;,&#34;coordinates&#34;:[166.680683,-22.155450]}" id="NCID0EDLBG" xlink:type="simple">22°09.327'S, 166°40.841'E</named-content></named-content>; 180 m; 6–16.xi.2003; Malaise trap; loc#013; leg. KA Johanson; <named-content xmlns:xlink="http://www.w3.org/1999/xlink" content-type="dwc:institutional_code" xlink:type="simple">NHRS</named-content>; • 1 ♂; Mt. Panié, Riv. Padyéém, 400 m, 22–28.xi.2001, Malaise trap 22–28.xi.2001, <named-content xmlns:xlink="http://www.w3.org/1999/xlink" content-type="dwc:verbatimCoordinates" xlink:type="simple"><named-content content-type="geo-json" specific-use="{&#34;type&#34;:&#34;Point&#34;,&#34;coordinates&#34;:[164.802450,-20.568700]}" id="NCID0EQLBG" xlink:type="simple">20°34.122'S, 164°48.147'E</named-content></named-content>, loc 146 (16-2001); leg. KA Johanson, T Pape &amp; B Viklund; <named-content xmlns:xlink="http://www.w3.org/1999/xlink" content-type="dwc:institutional_code" xlink:type="simple">NHRS</named-content>.</p></tp:treatment-sec><tp:treatment-sec sec-type="description" id="SECID0E1LBG"><title>Measurements.</title><p>Fore wing length 3.2–4.1 mm (<italic>N</italic> = 8). Total length of genitalia: 0.5 mm.</p></tp:treatment-sec><tp:treatment-sec sec-type="description" id="SECID0ECMBG"><title>Description.</title><p><bold><italic>Genitalia</italic></bold>: Total length 0.4 mm. In lateral view, segment IX semi-triangular anteriorly, apex located dorsally; in ventral view anteriorly obround. Sternal processes, in lateral view, with each apex exceeding the length of tergum X, elongated narrowly triangular with semi-acute apex, dorsal margin almost straight, ventral margin gently concave; in ventral view, longer than inferior appendage, narrowing along their length, apex acute. Tergum X in lateral view irregularly quadrilateral, slightly longer than superior appendage, longer than wide, tapering along its length; in dorsal view, mesally separate, axe-shaped, inner margins forming triangle. Parameres starting before tergum X, in lateral view long, slowly widening along 2/3 of its length, then narrow, apex slender, multifurcated, ending before apex of superior appendage; in dorsal view, separated, long, slender, straight, apex pipe wrench-shaped. Superior appendages, in lateral view, shorter than tergum X, semi-trapezoid; in dorsal view stout, curving inwards, with rounded outer margin; mesal process, stout claw-like, directed mesad. Inferior appendages, in lateral view, with posterad orientated short, rectangular dorsal branch; ventral branch narrow, tubular with rounded apex, as long as sternal process; in ventral view sagittate, pointing anteriorly. Phallus, in lateral view shorter than segment IX, complex, ventral margin straight; in ventral view tubular, anterior end slightly wider than remainder.</p></tp:treatment-sec><tp:treatment-sec sec-type="Additional information" id="SECID0ENMBG"><title>Additional information.</title><p>This species was referred to as “sp. 21” in <xref ref-type="bibr" rid="B4">Espeland and Johanson (2010a)</xref>.</p></tp:treatment-sec><ref-list><ref id="B4"><mixed-citation xmlns:xlink="http://www.w3.org/1999/xlink" xlink:type="simple"><person-group><name name-style="western"><surname>Espeland</surname><given-names>M</given-names></name><name name-style="western"><surname>Johanson</surname><given-names>KA</given-names></name></person-group> (<year>2010a</year>) <article-title>The diversity and radiation of the largest monophyletic animal group on New Caledonia (<tp:taxon-name><tp:taxon-name-part taxon-name-part-type="order">Trichoptera</tp:taxon-name-part></tp:taxon-name>: <tp:taxon-name><tp:taxon-name-part taxon-name-part-type="family">Ecnomidae</tp:taxon-name-part></tp:taxon-name>: <tp:taxon-name><tp:taxon-name-part taxon-name-part-type="genus">Agmina</tp:taxon-name-part></tp:taxon-name>).</article-title><source>Journal of Evolutionary Biology</source><volume>23</volume>: <fpage>2112</fpage>–<lpage>2122</lpage>. <ext-link xlink:type="simple" ext-link-type="doi" xlink:href="10.1111/j.1420-9101.2010.02072.x">https://doi.org/10.1111/j.1420-9101.2010.02072.x</ext-link></mixed-citation></ref></ref-list></tp:taxon-treatment>
