# Supplementary material for: Description of 47 new species of the New Caledonian endemic caddisfly genus Agmina Ward & Schefter (Trichoptera, Ecnomidae)
Source: Zookeys. 2020 Aug 6;956:49–162. doi: 10.3897/zookeys.956.51592 (PMC7426283; doi:10.3897/zookeys.956.51592)
Supplement: XML Treatment for Agmina digitata [file zookeys.956.51592-treatment9.xml]

<!DOCTYPE tp:taxon-treatment
  PUBLIC "-//TaxonX//DTD Taxonomic Treatment Publishing DTD v0 20100105//EN" "tax-treatment-NSO.dtd">
<tp:taxon-treatment xmlns:tp="http://www.plazi.org/taxpub"><tp:treatment-meta><kwd-group><label>Taxon classification</label><kwd><named-content xmlns:xlink="http://www.w3.org/1999/xlink" content-type="kingdom">Animalia</named-content></kwd><kwd><named-content xmlns:xlink="http://www.w3.org/1999/xlink" content-type="order">Trichoptera</named-content></kwd><kwd><named-content xmlns:xlink="http://www.w3.org/1999/xlink" content-type="family">Ecnomidae</named-content></kwd></kwd-group><mixed-citation publication-type="journal"><person-group><name><surname>Espeland</surname><given-names>Marianne</given-names></name><name><surname>Sjöberg</surname><given-names>Tin</given-names></name><name><surname>Johanson</surname><given-names>Kjell Arne</given-names></name></person-group><article-title>Description of 47 new species of the New Caledonian endemic caddisfly genus <italic><tp:taxon-name><tp:taxon-name-part taxon-name-part-type="genus" reg="Agmina">Agmina</tp:taxon-name-part></tp:taxon-name></italic> Ward &amp; Schefter (<tp:taxon-name><tp:taxon-name-part taxon-name-part-type="order">Trichoptera</tp:taxon-name-part></tp:taxon-name>, <tp:taxon-name><tp:taxon-name-part taxon-name-part-type="family">Ecnomidae</tp:taxon-name-part></tp:taxon-name>)</article-title><source>Zookeys</source><day>06</day><month>8</month><year>2020</year><volume>956</volume><fpage>49</fpage><lpage>162</lpage><pub-id pub-id-type="doi">10.3897/zookeys.956.51592</pub-id></mixed-citation></tp:treatment-meta><tp:nomenclature><tp:taxon-name><object-id xmlns:xlink="http://www.w3.org/1999/xlink" content-type="arpha" xlink:type="simple">90DDA974-E5BD-5A27-8A00-28A511DD95F4</object-id>
              <tp:taxon-name-part taxon-name-part-type="genus" reg="Agmina">Agmina</tp:taxon-name-part>
              <tp:taxon-name-part taxon-name-part-type="species" reg="digitata">digitata</tp:taxon-name-part>
              <object-id xmlns:xlink="http://www.w3.org/1999/xlink" content-type="zoobank" xlink:type="simple">http://zoobank.org/E2576FF9-A450-4DEF-9FA2-66B45EC5B7CB</object-id>
            </tp:taxon-name><tp:taxon-status xmlns:xlink="http://www.w3.org/1999/xlink" xlink:type="simple">sp. nov.</tp:taxon-status><xref ref-type="fig" rid="F9">Figs 41–45</xref></tp:nomenclature><tp:treatment-sec sec-type="diagnosis" id="SECID0ETVBG"><title>Diagnosis.</title><p><italic><tp:taxon-name><tp:taxon-name-part taxon-name-part-type="genus" reg="Agmina">Agmina</tp:taxon-name-part> <tp:taxon-name-part taxon-name-part-type="species" reg="digitata">digitata</tp:taxon-name-part></tp:taxon-name></italic> sp. nov. is distinguished from the other <italic><tp:taxon-name><tp:taxon-name-part taxon-name-part-type="genus" reg="Agmina">Agmina</tp:taxon-name-part></tp:taxon-name></italic> species by the combination of a pair of long, straight sternal processes that form almost a right angle with the anterior margin of segment IX in lateral view; the apex almost reaching the posterior terminal part of the superior appendages; inferior appendages well hidden behind the sternal processes in lateral view; and the superior appendages in lateral view being rhomboid and slightly produced dorsally at the posterior end. It resembles <italic><tp:taxon-name><tp:taxon-name-part taxon-name-part-type="genus" reg="Agmina">A.</tp:taxon-name-part> <tp:taxon-name-part taxon-name-part-type="species" reg="cunicula">cunicula</tp:taxon-name-part></tp:taxon-name></italic> sp. nov. in the shape of the genitalia in lateral view, but <italic><tp:taxon-name><tp:taxon-name-part taxon-name-part-type="genus" reg="Agmina">A.</tp:taxon-name-part> <tp:taxon-name-part taxon-name-part-type="species" reg="digitata">digitata</tp:taxon-name-part></tp:taxon-name></italic> sp. nov. can be separated from <italic><tp:taxon-name><tp:taxon-name-part taxon-name-part-type="genus" reg="Agmina">A.</tp:taxon-name-part> <tp:taxon-name-part taxon-name-part-type="species" reg="cunicula">cunicula</tp:taxon-name-part></tp:taxon-name></italic> sp. nov. by the shape and larger size of the superior appendages.</p><fig id="F9" position="float" orientation="portrait"><object-id xmlns:xlink="http://www.w3.org/1999/xlink" content-type="doi" xlink:type="simple">10.3897/zookeys.956.51592.figures41-45</object-id><object-id xmlns:xlink="http://www.w3.org/1999/xlink" content-type="arpha" xlink:type="simple">3ADFFDFC-FFF5-5EFB-8351-1884987A05A1</object-id><label>Figures 41–45.</label><caption><p><italic><tp:taxon-name><tp:taxon-name-part taxon-name-part-type="genus" reg="Agmina">Agmina</tp:taxon-name-part> <tp:taxon-name-part taxon-name-part-type="species" reg="digitata">digitata</tp:taxon-name-part></tp:taxon-name></italic> sp. nov. male holotype <bold>41</bold> genitalia, left lateral view <bold>42</bold> genitalia, dorsal view <bold>43</bold> genitalia, ventral view <bold>44</bold> phallus, lateral view <bold>45</bold> phallus, ventral view.</p></caption><graphic xmlns:xlink="http://www.w3.org/1999/xlink" xlink:href="zookeys-956-049-g009.jpg" position="float" orientation="portrait" xlink:type="simple" id="oo_439927.jpg"><uri content-type="original_file" xlink:type="simple">https://binary.pensoft.net/fig/439927</uri></graphic></fig></tp:treatment-sec><tp:treatment-sec sec-type="etymology" id="SECID0EOYBG"><title>Etymology.</title><p><italic>Digitata</italic>, from Latin, meaning digit-like. Named for the shape of the apex of the superior appendage in dorsal view, which is toe-shaped.</p></tp:treatment-sec><tp:treatment-sec sec-type="material" id="SECID0E2YBG"><title>Material examined.</title><p><bold><italic>Holotype</italic></bold>: New Caledonia – <bold>Province Nord</bold> • ♂; 50 m upstream bridge on Hienghène-Tnèdo road, 3.9 km S summit of Mt. Tnèda, 2.2 km E Tnèdo; <named-content xmlns:xlink="http://www.w3.org/1999/xlink" content-type="dwc:verbatimCoordinates" xlink:type="simple"><named-content content-type="geo-json" specific-use="{&#34;type&#34;:&#34;Point&#34;,&#34;coordinates&#34;:[164.832133,-20.718083]}" id="NCID0ELZBG" xlink:type="simple">20°43.085'S, 164°49.928'E</named-content></named-content>; 29 m; 7.xii.2003; light trap; loc#071a; leg. KA Johanson; <named-content xmlns:xlink="http://www.w3.org/1999/xlink" content-type="dwc:institutional_code" xlink:type="simple">MNHN</named-content>.</p></tp:treatment-sec><tp:treatment-sec sec-type="description" id="SECID0EVZBG"><title>Measurements.</title><p>Fore wing length 4.0 mm (<italic>N</italic> = 1). Total length of genitalia: 0.7 mm.</p></tp:treatment-sec><tp:treatment-sec sec-type="description" id="SECID0E4ZBG"><title>Description.</title><p><bold><italic>Genitalia</italic></bold>: In lateral view, segment IX triangular anteriorly, apex located medially; in ventral view, anteriorly widely U-shaped. Sternal processes, lateral view, with each apex exceeding the length of tergum X and almost superior appendage, long, slender, dorsal margin with widely triangular notch before mid-length, then straight, ventral margin slightly concave, apex acute; in ventral view, almost twice as long as inferior appendage, long, slender, straight, slightly widening at club shaped, acute apex. Tergum X in lateral view approx. same length as superior appendage, irregularly triangular; in dorsal view, mesally separate, irregularly quadrilateral, rounded antero-mesally, inner margins forming U. Parameres starting before tergum X, in lateral view slender, with two thin whip-like processes at apex almost forming a ring, barely reaching superior appendage; in dorsal view, anteriorly separated, straight, posterior half fused to complex structure, apex with central lobe and truncate lateral branches ending at base of superior appendage. Superior appendages, in lateral view, axe-blade shaped with dorsal margin slightly concave, as long as tergum X; in dorsal view stout, curving inwards, with rounded outer margin and irregular inner margin, apex finger-like, directed mesoposterad. Inferior appendages, in lateral view, with posterad orientated, small, widely triangular dorsal branch; ventral branch narrowly triangular, apex acute; in ventral view rounded at base, margins almost parallel, posterior margin concave with spine-like central process. Phallus, in lateral view shorter than segment IX, tubular; in ventral view tubular, anterior end with rounded lateral lobes, posterior end convex with spine-like lateral processes.</p></tp:treatment-sec><tp:treatment-sec sec-type="Additional information" id="SECID0EI1BG"><title>Additional information.</title><p>This species was referred to as “sp. 50” in <xref ref-type="bibr" rid="B4">Espeland and Johanson (2010a)</xref>.</p></tp:treatment-sec><ref-list><ref id="B4"><mixed-citation xmlns:xlink="http://www.w3.org/1999/xlink" xlink:type="simple"><person-group><name name-style="western"><surname>Espeland</surname><given-names>M</given-names></name><name name-style="western"><surname>Johanson</surname><given-names>KA</given-names></name></person-group> (<year>2010a</year>) <article-title>The diversity and radiation of the largest monophyletic animal group on New Caledonia (<tp:taxon-name><tp:taxon-name-part taxon-name-part-type="order">Trichoptera</tp:taxon-name-part></tp:taxon-name>: <tp:taxon-name><tp:taxon-name-part taxon-name-part-type="family">Ecnomidae</tp:taxon-name-part></tp:taxon-name>: <tp:taxon-name><tp:taxon-name-part taxon-name-part-type="genus">Agmina</tp:taxon-name-part></tp:taxon-name>).</article-title><source>Journal of Evolutionary Biology</source><volume>23</volume>: <fpage>2112</fpage>–<lpage>2122</lpage>. <ext-link xlink:type="simple" ext-link-type="doi" xlink:href="10.1111/j.1420-9101.2010.02072.x">https://doi.org/10.1111/j.1420-9101.2010.02072.x</ext-link></mixed-citation></ref></ref-list></tp:taxon-treatment>
