# Supplementary material for: Description of 47 new species of the New Caledonian endemic caddisfly genus Agmina Ward & Schefter (Trichoptera, Ecnomidae)
Source: Zookeys. 2020 Aug 6;956:49–162. doi: 10.3897/zookeys.956.51592 (PMC7426283; doi:10.3897/zookeys.956.51592)
Supplement: XML Treatment for Agmina longispina [file zookeys.956.51592-treatment10.xml]

<!DOCTYPE tp:taxon-treatment
  PUBLIC "-//TaxonX//DTD Taxonomic Treatment Publishing DTD v0 20100105//EN" "tax-treatment-NSO.dtd">
<tp:taxon-treatment xmlns:tp="http://www.plazi.org/taxpub"><tp:treatment-meta><kwd-group><label>Taxon classification</label><kwd><named-content xmlns:xlink="http://www.w3.org/1999/xlink" content-type="kingdom">Animalia</named-content></kwd><kwd><named-content xmlns:xlink="http://www.w3.org/1999/xlink" content-type="order">Trichoptera</named-content></kwd><kwd><named-content xmlns:xlink="http://www.w3.org/1999/xlink" content-type="family">Ecnomidae</named-content></kwd></kwd-group><mixed-citation publication-type="journal"><person-group><name><surname>Espeland</surname><given-names>Marianne</given-names></name><name><surname>Sjöberg</surname><given-names>Tin</given-names></name><name><surname>Johanson</surname><given-names>Kjell Arne</given-names></name></person-group><article-title>Description of 47 new species of the New Caledonian endemic caddisfly genus <italic><tp:taxon-name><tp:taxon-name-part taxon-name-part-type="genus" reg="Agmina">Agmina</tp:taxon-name-part></tp:taxon-name></italic> Ward &amp; Schefter (<tp:taxon-name><tp:taxon-name-part taxon-name-part-type="order">Trichoptera</tp:taxon-name-part></tp:taxon-name>, <tp:taxon-name><tp:taxon-name-part taxon-name-part-type="family">Ecnomidae</tp:taxon-name-part></tp:taxon-name>)</article-title><source>Zookeys</source><day>06</day><month>8</month><year>2020</year><volume>956</volume><fpage>49</fpage><lpage>162</lpage><pub-id pub-id-type="doi">10.3897/zookeys.956.51592</pub-id></mixed-citation></tp:treatment-meta><tp:nomenclature><tp:taxon-name><object-id xmlns:xlink="http://www.w3.org/1999/xlink" content-type="arpha" xlink:type="simple">DB8585E5-A3D0-5374-93C8-0CFE74A2495F</object-id>
              <tp:taxon-name-part taxon-name-part-type="genus" reg="Agmina">Agmina</tp:taxon-name-part>
              <tp:taxon-name-part taxon-name-part-type="species" reg="longispina">longispina</tp:taxon-name-part>
              <object-id xmlns:xlink="http://www.w3.org/1999/xlink" content-type="zoobank" xlink:type="simple">http://zoobank.org/AB339E71-AF14-4234-A149-31843FAAA773</object-id>
            </tp:taxon-name><tp:taxon-status xmlns:xlink="http://www.w3.org/1999/xlink" xlink:type="simple">sp. nov.</tp:taxon-status><xref ref-type="fig" rid="F10">Figs 46–51</xref></tp:nomenclature><tp:treatment-sec sec-type="diagnosis" id="SECID0EZ2BG"><title>Diagnosis.</title><p><italic><tp:taxon-name><tp:taxon-name-part taxon-name-part-type="genus" reg="Agmina">Agmina</tp:taxon-name-part> <tp:taxon-name-part taxon-name-part-type="species" reg="longispina">longispina</tp:taxon-name-part></tp:taxon-name></italic> sp. nov. is unique in having a pair of lower parameres that are needle-like and exceed the superior appendages posteriorly, and in ventral view are orientated laterally before curving slightly mesally. It resembles many other species in the genus having small and almost rectangular or rhomboid superior appendages in lateral view, but is distinguished from these species by the presence of the lower parameres, as well as the straight sternal processes that are undulating in thickness. It resembles <italic><tp:taxon-name><tp:taxon-name-part taxon-name-part-type="genus" reg="Agmina">A.</tp:taxon-name-part> <tp:taxon-name-part taxon-name-part-type="species" reg="longicordata">longicordata</tp:taxon-name-part></tp:taxon-name></italic> sp. nov. in the presence of a group of densely arranged setae at the posterior part of the parameres. <italic><tp:taxon-name><tp:taxon-name-part taxon-name-part-type="genus" reg="Agmina">Agmina</tp:taxon-name-part> <tp:taxon-name-part taxon-name-part-type="species" reg="longispina">longispina</tp:taxon-name-part></tp:taxon-name></italic> sp. nov. is easily separated from <italic><tp:taxon-name><tp:taxon-name-part taxon-name-part-type="genus" reg="Agmina">A.</tp:taxon-name-part> <tp:taxon-name-part taxon-name-part-type="species" reg="longicordata">longicordata</tp:taxon-name-part></tp:taxon-name></italic> sp. nov. by the more rectangular shape of the inferior appendage plate in ventral view.</p><fig id="F10" position="float" orientation="portrait"><object-id xmlns:xlink="http://www.w3.org/1999/xlink" content-type="doi" xlink:type="simple">10.3897/zookeys.956.51592.figures46-51</object-id><object-id xmlns:xlink="http://www.w3.org/1999/xlink" content-type="arpha" xlink:type="simple">3A1C3387-96E5-5D07-B30E-819AB5F5C2B1</object-id><label>Figures 46–51.</label><caption><p><italic><tp:taxon-name><tp:taxon-name-part taxon-name-part-type="genus" reg="Agmina">Agmina</tp:taxon-name-part> <tp:taxon-name-part taxon-name-part-type="species" reg="longispina">longispina</tp:taxon-name-part></tp:taxon-name></italic> sp. nov. male holotype <bold>46</bold> genitalia, left lateral view <bold>47</bold> genitalia, dorsal view <bold>48</bold> parameres, dorsal view <bold>49</bold> genitalia, ventral view <bold>50</bold> phallus, lateral view <bold>51</bold> phallus, ventral view.</p></caption><graphic xmlns:xlink="http://www.w3.org/1999/xlink" xlink:href="zookeys-956-049-g010.jpg" position="float" orientation="portrait" xlink:type="simple" id="oo_439928.jpg"><uri content-type="original_file" xlink:type="simple">https://binary.pensoft.net/fig/439928</uri></graphic></fig></tp:treatment-sec><tp:treatment-sec sec-type="etymology" id="SECID0EP5BG"><title>Etymology.</title><p><italic>Longispina</italic>, from Latin, <italic>longi</italic> and <italic>spina</italic> (noun, feminine) meaning long spine. Named for the shape of the sternal processes in lateral view, which are long and pointed posteriorly.</p></tp:treatment-sec><tp:treatment-sec sec-type="material" id="SECID0EI6BG"><title>Material examined.</title><p><bold><italic>Holotype</italic></bold>: New Caledonia – <bold>Province Sud</bold> • ♂; W slope Mt. Ningua, Kwé Néco Stream, at Camp Jacob, 3.7 km WNW summit of Mt. Ningua, on Boulo-Thio Road, ca. 50 m upstream road; <named-content xmlns:xlink="http://www.w3.org/1999/xlink" content-type="dwc:verbatimCoordinates" xlink:type="simple"><named-content content-type="geo-json" specific-use="{&#34;type&#34;:&#34;Point&#34;,&#34;coordinates&#34;:[166.109450,-21.726883]}" id="NCID0EY6BG" xlink:type="simple">21°43.613'S, 166°06.567'E</named-content></named-content>; 150 m; 29.xi-12.xii.2003; Malaise trap; loc#054; leg. KA Johanson; <named-content xmlns:xlink="http://www.w3.org/1999/xlink" content-type="dwc:institutional_code" xlink:type="simple">MNHN</named-content>.</p></tp:treatment-sec><tp:treatment-sec sec-type="description" id="SECID0EDAAI"><title>Measurements.</title><p>Fore wing length 3.9 mm (<italic>N</italic> = 1). Total length of genitalia: 0.9 mm.</p></tp:treatment-sec><tp:treatment-sec sec-type="description" id="SECID0ELAAI"><title>Description.</title><p><bold><italic>Genitalia</italic></bold>: In lateral view, segment IX triangular anteriorly; apex located dorsally; in ventral view anteriorly widely bell shaped. Sternal processes, lateral view, with each apex exceeding the length of apex X, almost reaching apex of superior appendage; wide at base, then long, slender, slightly curving ventrad, apex acute; in ventral view, longer than inferior appendage, slender, slightly converging towards acute apex. Tergum X in lateral view trapezoid, tapering along its length, slightly longer than superior appendage, longer than wide; in dorsal view, mesally separate, trapezoid, tapering along its length, inner margins forming bell. Parameres comprising pair of upper and lower branches; upper branches starting before tergum X, reaching base of superior appendage, in lateral view, first half very slender, then slightly broadening along its length, spine-like at apex with multiple wide setae on ventral surface, directed ventrad; in dorsal view, first half separated, slender, gradually converging and fusing at apex forming two large lobes; lower branches starting anteriorly of upper branches, slender and undulating in lateral view, in ventral view with anterior halves orientated posteriorly before bending laterally and slightly recurving mesally before posterior end, posteriorly exceeding superior appendages. Superior appendages, in lateral view, almost rectangular, slightly wider posteriorly, shorter than tergum Xin dorsal view stout, curving inwards, outer margin rounded, inner margin relatively rounded, apex claw-like, directed mesoanteriorly. Inferior appendages, in lateral view, with posterad orientated, slender, acute dorsal branch, exceeding length of superior appendage, ventral branch half the length of dorsal branch, broader, irregularly tapering along its length, abruptly narrowing at semi-acute apex; in ventral view widely bell-shaped at base, margins almost parallel, posterior margin straight with narrowly triangular central process. Phallus, in lateral view shorter than segment IX, slender, tubular, slightly curving downwards; in ventral view largely tubular, straight, slightly wider anteriorly.</p></tp:treatment-sec><tp:treatment-sec sec-type="Additional information" id="SECID0EWAAI"><title>Additional information.</title><p>This species was referred to as “sp. 34” in <xref ref-type="bibr" rid="B4">Espeland and Johanson (2010a)</xref>.</p></tp:treatment-sec><ref-list><ref id="B4"><mixed-citation xmlns:xlink="http://www.w3.org/1999/xlink" xlink:type="simple"><person-group><name name-style="western"><surname>Espeland</surname><given-names>M</given-names></name><name name-style="western"><surname>Johanson</surname><given-names>KA</given-names></name></person-group> (<year>2010a</year>) <article-title>The diversity and radiation of the largest monophyletic animal group on New Caledonia (<tp:taxon-name><tp:taxon-name-part taxon-name-part-type="order">Trichoptera</tp:taxon-name-part></tp:taxon-name>: <tp:taxon-name><tp:taxon-name-part taxon-name-part-type="family">Ecnomidae</tp:taxon-name-part></tp:taxon-name>: <tp:taxon-name><tp:taxon-name-part taxon-name-part-type="genus">Agmina</tp:taxon-name-part></tp:taxon-name>).</article-title><source>Journal of Evolutionary Biology</source><volume>23</volume>: <fpage>2112</fpage>–<lpage>2122</lpage>. <ext-link xlink:type="simple" ext-link-type="doi" xlink:href="10.1111/j.1420-9101.2010.02072.x">https://doi.org/10.1111/j.1420-9101.2010.02072.x</ext-link></mixed-citation></ref></ref-list></tp:taxon-treatment>
