# Supplementary material for: Description of 47 new species of the New Caledonian endemic caddisfly genus Agmina Ward & Schefter (Trichoptera, Ecnomidae)
Source: Zookeys. 2020 Aug 6;956:49–162. doi: 10.3897/zookeys.956.51592 (PMC7426283; doi:10.3897/zookeys.956.51592)
Supplement: XML Treatment for Agmina magnahamata [file zookeys.956.51592-treatment11.xml]

<!DOCTYPE tp:taxon-treatment
  PUBLIC "-//TaxonX//DTD Taxonomic Treatment Publishing DTD v0 20100105//EN" "tax-treatment-NSO.dtd">
<tp:taxon-treatment xmlns:tp="http://www.plazi.org/taxpub"><tp:treatment-meta><kwd-group><label>Taxon classification</label><kwd><named-content xmlns:xlink="http://www.w3.org/1999/xlink" content-type="kingdom">Animalia</named-content></kwd><kwd><named-content xmlns:xlink="http://www.w3.org/1999/xlink" content-type="order">Trichoptera</named-content></kwd><kwd><named-content xmlns:xlink="http://www.w3.org/1999/xlink" content-type="family">Ecnomidae</named-content></kwd></kwd-group><mixed-citation publication-type="journal"><person-group><name><surname>Espeland</surname><given-names>Marianne</given-names></name><name><surname>Sjöberg</surname><given-names>Tin</given-names></name><name><surname>Johanson</surname><given-names>Kjell Arne</given-names></name></person-group><article-title>Description of 47 new species of the New Caledonian endemic caddisfly genus <italic><tp:taxon-name><tp:taxon-name-part taxon-name-part-type="genus" reg="Agmina">Agmina</tp:taxon-name-part></tp:taxon-name></italic> Ward &amp; Schefter (<tp:taxon-name><tp:taxon-name-part taxon-name-part-type="order">Trichoptera</tp:taxon-name-part></tp:taxon-name>, <tp:taxon-name><tp:taxon-name-part taxon-name-part-type="family">Ecnomidae</tp:taxon-name-part></tp:taxon-name>)</article-title><source>Zookeys</source><day>06</day><month>8</month><year>2020</year><volume>956</volume><fpage>49</fpage><lpage>162</lpage><pub-id pub-id-type="doi">10.3897/zookeys.956.51592</pub-id></mixed-citation></tp:treatment-meta><tp:nomenclature><tp:taxon-name><object-id xmlns:xlink="http://www.w3.org/1999/xlink" content-type="arpha" xlink:type="simple">1A25A9C6-BBDF-59BB-A7D5-CDFE602D7A87</object-id>
              <tp:taxon-name-part taxon-name-part-type="genus" reg="Agmina">Agmina</tp:taxon-name-part>
              <tp:taxon-name-part taxon-name-part-type="species" reg="magnahamata">magnahamata</tp:taxon-name-part>
              <object-id xmlns:xlink="http://www.w3.org/1999/xlink" content-type="zoobank" xlink:type="simple">http://zoobank.org/22A9C164-3B51-481E-8E55-2F829FA8E1DC</object-id>
            </tp:taxon-name><tp:taxon-status xmlns:xlink="http://www.w3.org/1999/xlink" xlink:type="simple">sp. nov.</tp:taxon-status><xref ref-type="fig" rid="F11">Figs 52–57</xref></tp:nomenclature><tp:treatment-sec sec-type="diagnosis" id="SECID0EHCAI"><title>Diagnosis.</title><p><italic><tp:taxon-name><tp:taxon-name-part taxon-name-part-type="genus" reg="Agmina">Agmina</tp:taxon-name-part> <tp:taxon-name-part taxon-name-part-type="species" reg="magnahamata">magnahamata</tp:taxon-name-part></tp:taxon-name></italic> sp. nov. resembles many other <italic><tp:taxon-name><tp:taxon-name-part taxon-name-part-type="genus" reg="Agmina">Agmina</tp:taxon-name-part></tp:taxon-name></italic> species having short superior appendages with a large, strong mesally hook-shaped process that are present in other species, particularly in the <italic><tp:taxon-name><tp:taxon-name-part taxon-name-part-type="genus" reg="Agmina">Agmina</tp:taxon-name-part> <tp:taxon-name-part taxon-name-part-type="species" reg="sagittata">sagittata</tp:taxon-name-part></tp:taxon-name></italic> species group. <italic><tp:taxon-name><tp:taxon-name-part taxon-name-part-type="genus" reg="Agmina">Agmina</tp:taxon-name-part> <tp:taxon-name-part taxon-name-part-type="species" reg="magnahamata">magnahamata</tp:taxon-name-part></tp:taxon-name></italic> sp. nov. resembles species with straight and posteriorly wide sternal processes, like <italic><tp:taxon-name><tp:taxon-name-part taxon-name-part-type="genus" reg="Agmina">A.</tp:taxon-name-part> <tp:taxon-name-part taxon-name-part-type="species" reg="digitata">digitata</tp:taxon-name-part></tp:taxon-name></italic> sp. nov. and <italic><tp:taxon-name><tp:taxon-name-part taxon-name-part-type="genus" reg="Agmina">A.</tp:taxon-name-part> <tp:taxon-name-part taxon-name-part-type="species" reg="circulata">circulata</tp:taxon-name-part></tp:taxon-name></italic> sp. nov., from which <italic><tp:taxon-name><tp:taxon-name-part taxon-name-part-type="genus" reg="Agmina">A.</tp:taxon-name-part> <tp:taxon-name-part taxon-name-part-type="species" reg="magnahamata">magnahamata</tp:taxon-name-part></tp:taxon-name></italic> sp. nov. is distinguished by the more complex parameres in the genitalia.</p><fig id="F11" position="float" orientation="portrait"><object-id xmlns:xlink="http://www.w3.org/1999/xlink" content-type="doi" xlink:type="simple">10.3897/zookeys.956.51592.figures52-57</object-id><object-id xmlns:xlink="http://www.w3.org/1999/xlink" content-type="arpha" xlink:type="simple">7A0EC3D4-3A21-566F-96DA-8642D5C25EBC</object-id><label>Figures 52–57.</label><caption><p><italic><tp:taxon-name><tp:taxon-name-part taxon-name-part-type="genus" reg="Agmina">Agmina</tp:taxon-name-part> <tp:taxon-name-part taxon-name-part-type="species" reg="magnahamata">magnahamata</tp:taxon-name-part></tp:taxon-name></italic> sp. nov. male holotype <bold>52</bold> genitalia, left lateral view <bold>53</bold> genitalia, dorsal view <bold>54</bold> parameres, dorsal view <bold>55</bold> genitalia, ventral view <bold>56</bold> phallus, lateral view <bold>57</bold> phallus, ventral view.</p></caption><graphic xmlns:xlink="http://www.w3.org/1999/xlink" xlink:href="zookeys-956-049-g011.jpg" position="float" orientation="portrait" xlink:type="simple" id="oo_439929.jpg"><uri content-type="original_file" xlink:type="simple">https://binary.pensoft.net/fig/439929</uri></graphic></fig></tp:treatment-sec><tp:treatment-sec sec-type="etymology" id="SECID0E1FAI"><title>Etymology.</title><p><italic>Magnahamata</italic>, from Latin, <italic>magna</italic> and <italic>hamata</italic> (noun feminine), meaning large hook. Named for the process originating from the superior appendage, which in dorsal view is large, broad and hook-shaped.</p></tp:treatment-sec><tp:treatment-sec sec-type="material" id="SECID0ETGAI"><title>Material examined.</title><p><bold><italic>Holotype</italic></bold>: New Caledonia – <bold>Province Sud</bold> • ♂; western part of Mt. Ningua, Kwé Néco Stream, 3.9 km W summit of Mt. Ningua, on Boulo-Thio Road, ca. 50 m upstream road; <named-content xmlns:xlink="http://www.w3.org/1999/xlink" content-type="dwc:verbatimCoordinates" xlink:type="simple"><named-content content-type="geo-json" specific-use="{&#34;type&#34;:&#34;Point&#34;,&#34;coordinates&#34;:[166.100150,-21.739317]}" id="NCID0EDHAI" xlink:type="simple">21°44.359'S, 166°06.009'E</named-content></named-content>; 117 m; 20.xi.2003–12.xii.2003; Malaise trap; loc#035; leg. KA Johanson; <named-content xmlns:xlink="http://www.w3.org/1999/xlink" content-type="dwc:institutional_code" xlink:type="simple">MNHN</named-content>.</p></tp:treatment-sec><tp:treatment-sec sec-type="description" id="SECID0ENHAI"><title>Measurements.</title><p>Fore wing length 4.1 mm (<italic>N</italic> = 1). Total length of genitalia: 0.9 mm.</p></tp:treatment-sec><tp:treatment-sec sec-type="description" id="SECID0EVHAI"><title>Description.</title><p><bold><italic>Genitalia</italic></bold>: In lateral view, segment IX triangular anteriorly, apex located medially; in ventral view anteriorly widely U-shaped. Sternal processes, lateral view, with each apex exceeding the length of tergum X, almost reaching posterior margin of superior appendage; wide at base, then long, relatively slender, but slightly widening towards acute apex; in ventral view, almost twice as long as inferior appendage, parallel, slightly widening towards acute apex. Tergum X in lateral view largely rectangular, twice the length of superior appendage, longer than wide; in dorsal view, mesally fused, forming rounded lobe. Parameres starting before tergum X, reaching base of superior appendage, in lateral view, slender, slightly curving downwards, apex directed postero-dorsad, ventral surface with multiple wide setae directed ventrad; in dorsal view, first half parallel, long, slender, second half widening along its length, apex club shaped, on ventral surface multiple wide setae directed mesad. Superior appendages, in lateral view, largely quadratic, with large, broad hook-like process originating dorsally on posterior margin, curving downwards and back under main part, shorter than tergum X; in dorsal view stout, directed posterad, triangular, widening posteriorly, at posterior margin large hook-shaped protrusion with apex directed meso-anterad. Inferior appendages, in lateral view, with posterad orientated dorsal branch slightly longer than ventral branch, apices of both branches slightly converging, short, semi-acute, dorsal margin convex, ventral margin slightly concave; in ventral view widely bell-shaped at base, margins parallel, posterior margin concave with triangular central process. Phallus, in lateral view shorter than segment IX, slender, tubular, slightly curving downwards; in ventral view tubular, relatively wide, lateral lobes at anterior end.</p></tp:treatment-sec><tp:treatment-sec sec-type="Additional information" id="SECID0EAIAI"><title>Additional information.</title><p>This species was referred to as “sp. 42” in <xref ref-type="bibr" rid="B4">Espeland and Johanson (2010a)</xref>.</p></tp:treatment-sec><ref-list><ref id="B4"><mixed-citation xmlns:xlink="http://www.w3.org/1999/xlink" xlink:type="simple"><person-group><name name-style="western"><surname>Espeland</surname><given-names>M</given-names></name><name name-style="western"><surname>Johanson</surname><given-names>KA</given-names></name></person-group> (<year>2010a</year>) <article-title>The diversity and radiation of the largest monophyletic animal group on New Caledonia (<tp:taxon-name><tp:taxon-name-part taxon-name-part-type="order">Trichoptera</tp:taxon-name-part></tp:taxon-name>: <tp:taxon-name><tp:taxon-name-part taxon-name-part-type="family">Ecnomidae</tp:taxon-name-part></tp:taxon-name>: <tp:taxon-name><tp:taxon-name-part taxon-name-part-type="genus">Agmina</tp:taxon-name-part></tp:taxon-name>).</article-title><source>Journal of Evolutionary Biology</source><volume>23</volume>: <fpage>2112</fpage>–<lpage>2122</lpage>. <ext-link xlink:type="simple" ext-link-type="doi" xlink:href="10.1111/j.1420-9101.2010.02072.x">https://doi.org/10.1111/j.1420-9101.2010.02072.x</ext-link></mixed-citation></ref></ref-list></tp:taxon-treatment>
