# Supplementary material for: Description of 47 new species of the New Caledonian endemic caddisfly genus Agmina Ward & Schefter (Trichoptera, Ecnomidae)
Source: Zookeys. 2020 Aug 6;956:49–162. doi: 10.3897/zookeys.956.51592 (PMC7426283; doi:10.3897/zookeys.956.51592)
Supplement: XML Treatment for Agmina longicordata [file zookeys.956.51592-treatment12.xml]

<!DOCTYPE tp:taxon-treatment
  PUBLIC "-//TaxonX//DTD Taxonomic Treatment Publishing DTD v0 20100105//EN" "tax-treatment-NSO.dtd">
<tp:taxon-treatment xmlns:tp="http://www.plazi.org/taxpub"><tp:treatment-meta><kwd-group><label>Taxon classification</label><kwd><named-content xmlns:xlink="http://www.w3.org/1999/xlink" content-type="kingdom">Animalia</named-content></kwd><kwd><named-content xmlns:xlink="http://www.w3.org/1999/xlink" content-type="order">Trichoptera</named-content></kwd><kwd><named-content xmlns:xlink="http://www.w3.org/1999/xlink" content-type="family">Ecnomidae</named-content></kwd></kwd-group><mixed-citation publication-type="journal"><person-group><name><surname>Espeland</surname><given-names>Marianne</given-names></name><name><surname>Sjöberg</surname><given-names>Tin</given-names></name><name><surname>Johanson</surname><given-names>Kjell Arne</given-names></name></person-group><article-title>Description of 47 new species of the New Caledonian endemic caddisfly genus <italic><tp:taxon-name><tp:taxon-name-part taxon-name-part-type="genus" reg="Agmina">Agmina</tp:taxon-name-part></tp:taxon-name></italic> Ward &amp; Schefter (<tp:taxon-name><tp:taxon-name-part taxon-name-part-type="order">Trichoptera</tp:taxon-name-part></tp:taxon-name>, <tp:taxon-name><tp:taxon-name-part taxon-name-part-type="family">Ecnomidae</tp:taxon-name-part></tp:taxon-name>)</article-title><source>Zookeys</source><day>06</day><month>8</month><year>2020</year><volume>956</volume><fpage>49</fpage><lpage>162</lpage><pub-id pub-id-type="doi">10.3897/zookeys.956.51592</pub-id></mixed-citation></tp:treatment-meta><tp:nomenclature><tp:taxon-name><object-id xmlns:xlink="http://www.w3.org/1999/xlink" content-type="arpha" xlink:type="simple">C483C132-78A0-5F5D-83C8-13699AAA7604</object-id>
              <tp:taxon-name-part taxon-name-part-type="genus" reg="Agmina">Agmina</tp:taxon-name-part>
              <tp:taxon-name-part taxon-name-part-type="species" reg="longicordata">longicordata</tp:taxon-name-part>
              <object-id xmlns:xlink="http://www.w3.org/1999/xlink" content-type="zoobank" xlink:type="simple">http://zoobank.org/0B452C33-EEBA-4BE5-9F7F-060DBF6AEE49</object-id>
            </tp:taxon-name><tp:taxon-status xmlns:xlink="http://www.w3.org/1999/xlink" xlink:type="simple">sp. nov.</tp:taxon-status><xref ref-type="fig" rid="F12">Figs 58–63</xref></tp:nomenclature><tp:treatment-sec sec-type="diagnosis" id="SECID0ERJAI"><title>Diagnosis.</title><p><italic><tp:taxon-name><tp:taxon-name-part taxon-name-part-type="genus" reg="Agmina">Agmina</tp:taxon-name-part> <tp:taxon-name-part taxon-name-part-type="species" reg="longicordata">longicordata</tp:taxon-name-part></tp:taxon-name></italic> sp. nov. is distinguished from the other <italic><tp:taxon-name><tp:taxon-name-part taxon-name-part-type="genus" reg="Agmina">Agmina</tp:taxon-name-part></tp:taxon-name></italic> species by the inferior appendages in ventral view, which plate is narrowly heart-shaped and with a median process originating from the middle of its posterior margin. It is also unique by the presence of a group of small ventrally orientated setae densely arranged in a small circular area on each paramere. In addition, the sternal processes are almost boomerang-shaped, with each of the posterior part orientated in parallel. The shape of the plate formed by the inferior appendages is somewhat similar to that of <italic><tp:taxon-name><tp:taxon-name-part taxon-name-part-type="genus" reg="Agmina">A.</tp:taxon-name-part> <tp:taxon-name-part taxon-name-part-type="species" reg="sagittata">sagittata</tp:taxon-name-part></tp:taxon-name></italic> sp. nov. and <italic><tp:taxon-name><tp:taxon-name-part taxon-name-part-type="genus" reg="Agmina">A.</tp:taxon-name-part> <tp:taxon-name-part taxon-name-part-type="species" reg="circulata">circulata</tp:taxon-name-part></tp:taxon-name></italic> sp. nov. but is easily separated from those species on the other characters. It resembles <italic><tp:taxon-name><tp:taxon-name-part taxon-name-part-type="genus" reg="Agmina">A.</tp:taxon-name-part> <tp:taxon-name-part taxon-name-part-type="species" reg="longispina">longispina</tp:taxon-name-part></tp:taxon-name></italic> sp. nov. in the presence of a group of densely arranged setae at the posterior part of the parameres. <italic><tp:taxon-name><tp:taxon-name-part taxon-name-part-type="genus" reg="Agmina">Agmina</tp:taxon-name-part> <tp:taxon-name-part taxon-name-part-type="species" reg="longicordata">longicordata</tp:taxon-name-part></tp:taxon-name></italic> sp. nov. is easily separated from <italic><tp:taxon-name><tp:taxon-name-part taxon-name-part-type="genus" reg="Agmina">A.</tp:taxon-name-part> <tp:taxon-name-part taxon-name-part-type="species" reg="longispina">longispina</tp:taxon-name-part></tp:taxon-name></italic> sp. nov. by the oval shape of the inferior appendage plate in ventral view.</p><fig id="F12" position="float" orientation="portrait"><object-id xmlns:xlink="http://www.w3.org/1999/xlink" content-type="doi" xlink:type="simple">10.3897/zookeys.956.51592.figures58-63</object-id><object-id xmlns:xlink="http://www.w3.org/1999/xlink" content-type="arpha" xlink:type="simple">746D49FB-5008-593C-9512-527C59388EDC</object-id><label>Figures 58–63.</label><caption><p><italic><tp:taxon-name><tp:taxon-name-part taxon-name-part-type="genus" reg="Agmina">Agmina</tp:taxon-name-part> <tp:taxon-name-part taxon-name-part-type="species" reg="longicordata">longicordata</tp:taxon-name-part></tp:taxon-name></italic> sp. nov. male holotype <bold>58</bold> genitalia, left lateral view <bold>59</bold> genitalia, dorsal view <bold>60</bold> parameres, dorsal view <bold>61</bold> genitalia, ventral view <bold>62</bold> phallus, lateral view <bold>63</bold> phallus, ventral view.</p></caption><graphic xmlns:xlink="http://www.w3.org/1999/xlink" xlink:href="zookeys-956-049-g012.jpg" position="float" orientation="portrait" xlink:type="simple" id="oo_439930.jpg"><uri content-type="original_file" xlink:type="simple">https://binary.pensoft.net/fig/439930</uri></graphic></fig></tp:treatment-sec><tp:treatment-sec sec-type="etymology" id="SECID0EENAI"><title>Etymology.</title><p><italic>Longicordata</italic>, from Latin, <italic>longi</italic> and <italic>cordata</italic>, meaning long and heart-shaped. Named for the shape of the inferior appendage, which is shaped like an elongated heart.</p></tp:treatment-sec><tp:treatment-sec sec-type="material" id="SECID0EVNAI"><title>Material examined.</title><p><bold><italic>Holotype</italic></bold>: New Caledonia – <bold>Province Nord</bold> • ♂; Wan Pwé On Stream, draining NNE side of Mt. Panié, 3.9 km NW Cascade de Tao; <named-content xmlns:xlink="http://www.w3.org/1999/xlink" content-type="dwc:verbatimCoordinates" xlink:type="simple"><named-content content-type="geo-json" specific-use="{&#34;type&#34;:&#34;Point&#34;,&#34;coordinates&#34;:[164.783600,-20.530333]}" id="NCID0EFOAI" xlink:type="simple">20°31.820'S, 164°47.016'E</named-content></named-content>; 18.xii.2003; light trap; loc#085; leg. KA Johanson; <named-content xmlns:xlink="http://www.w3.org/1999/xlink" content-type="dwc:institutional_code" xlink:type="simple">MNHN</named-content>.</p><p><bold><italic>Paratypes</italic></bold>: New Caledonia – <bold>Province Nord</bold> • 1 ♂; same data as holotype, except <named-content xmlns:xlink="http://www.w3.org/1999/xlink" content-type="dwc:institutional_code" xlink:type="simple">NHRS</named-content>; • 1 ♂; Wé Caot Stream, draining NNE side of Mt. Panié, 0.9 km NW Cascade de Tao; <named-content xmlns:xlink="http://www.w3.org/1999/xlink" content-type="dwc:verbatimCoordinates" xlink:type="simple"><named-content content-type="geo-json" specific-use="{&#34;type&#34;:&#34;Point&#34;,&#34;coordinates&#34;:[164.801067,-20.555183]}" id="NCID0EAPAI" xlink:type="simple">20°33.311'S, 164°48.064'E</named-content></named-content>; 18.xii.2003; light trap; loc#084; leg. KA Johanson; <named-content xmlns:xlink="http://www.w3.org/1999/xlink" content-type="dwc:institutional_code" xlink:type="simple">NHRS</named-content>; • 1 ♂; Mt. Panié, Riv. Padyéém; 400 m; 22–28.xi.2001; Malaise trap; 22–28.xi.2001; <named-content xmlns:xlink="http://www.w3.org/1999/xlink" content-type="dwc:verbatimCoordinates" xlink:type="simple"><named-content content-type="geo-json" specific-use="{&#34;type&#34;:&#34;Point&#34;,&#34;coordinates&#34;:[164.802450,-20.568700]}" id="NCID0ENPAI" xlink:type="simple">20°34.122'S, 164°48.147'E</named-content></named-content>, loc#146 (16-2001); leg. KA Johanson, T Pape &amp; B Viklund; <named-content xmlns:xlink="http://www.w3.org/1999/xlink" content-type="dwc:institutional_code" xlink:type="simple">NHRS</named-content>.</p></tp:treatment-sec><tp:treatment-sec sec-type="etymology" id="SECID0EXPAI"><title>Etymology.</title><p><italic>Cornuta</italic>, from Latin, meaning bill of a bird. Named for the shape of the inferior appendage in lateral view, which is long, beak-like.</p></tp:treatment-sec><tp:treatment-sec sec-type="description" id="SECID0EEQAI"><title>Measurements.</title><p>Fore wing length 2.4–4.0 mm (<italic>N</italic> = 4). Total length of genitalia: 0.7 mm.</p></tp:treatment-sec><tp:treatment-sec sec-type="description" id="SECID0EMQAI"><title>Description.</title><p><bold><italic>Genitalia</italic></bold>: In lateral view, segment IX sharply triangular anteriorly, apex located medially; in ventral view anteriorly widely oblong. Sternal processes, lateral view, with each apex exceeding the length of superior appendage, narrowing along its length, curving downwards, apex acute, spine-like; in ventral view, robust, first half slightly diverging, second half converging, wider than first half, narrower blunt apices parallel with very straight inner margin, small spine-like process at apex, directed posteromesad. Tergum X in lateral view irregularly quadrilateral with concave anterior margin, tapering towards posterior, slightly longer than superior appendage; in dorsal view, mesally fused, inner margins forming wide U-shape with small, spine-like central process. Parameres starting around the base of tergum X, in lateral view, straight, tubular, with apex widening, sharply curving ventrad, ventral surface with large amounts of wide setae directed ventroanterad; in dorsal view, robust, finger-like, outer margins convex, inner margins concave, apex rounded with large amounts of mesally directed, wide setae on inner margin. Superior appendages, in lateral view, largely rectangular, longer than wide, slightly shorter than tergum X; in dorsal view almost parallel, outer margins straight, inner margins sigmoid; bent sharply mesally at apex, ending with claw-like structure directed mesoanterad. Inferior appendages, in lateral view, with posterad orientated, rounded, lobe-like dorsal branch, ventral branch longer, tapering along its length, ventral margin straight, convex towards acute apex; in ventral view elongated cordate, posterior margin concave with large triangular central process; Phallus, in lateral view approx. half the length of segment IX, dorsal margin sigmoid, ventral margin straight; in ventral view widest at mid-length, anteriorly with lateral lobes.</p></tp:treatment-sec><tp:treatment-sec sec-type="Additional information" id="SECID0EXQAI"><title>Additional information.</title><p>This species was referred to as “sp. 29” in <xref ref-type="bibr" rid="B4">Espeland and Johanson (2010a)</xref>.</p></tp:treatment-sec><ref-list><ref id="B4"><mixed-citation xmlns:xlink="http://www.w3.org/1999/xlink" xlink:type="simple"><person-group><name name-style="western"><surname>Espeland</surname><given-names>M</given-names></name><name name-style="western"><surname>Johanson</surname><given-names>KA</given-names></name></person-group> (<year>2010a</year>) <article-title>The diversity and radiation of the largest monophyletic animal group on New Caledonia (<tp:taxon-name><tp:taxon-name-part taxon-name-part-type="order">Trichoptera</tp:taxon-name-part></tp:taxon-name>: <tp:taxon-name><tp:taxon-name-part taxon-name-part-type="family">Ecnomidae</tp:taxon-name-part></tp:taxon-name>: <tp:taxon-name><tp:taxon-name-part taxon-name-part-type="genus">Agmina</tp:taxon-name-part></tp:taxon-name>).</article-title><source>Journal of Evolutionary Biology</source><volume>23</volume>: <fpage>2112</fpage>–<lpage>2122</lpage>. <ext-link xlink:type="simple" ext-link-type="doi" xlink:href="10.1111/j.1420-9101.2010.02072.x">https://doi.org/10.1111/j.1420-9101.2010.02072.x</ext-link></mixed-citation></ref></ref-list></tp:taxon-treatment>
