# Supplementary material for: Description of 47 new species of the New Caledonian endemic caddisfly genus Agmina Ward & Schefter (Trichoptera, Ecnomidae)
Source: Zookeys. 2020 Aug 6;956:49–162. doi: 10.3897/zookeys.956.51592 (PMC7426283; doi:10.3897/zookeys.956.51592)
Supplement: XML Treatment for Agmina campanula [file zookeys.956.51592-treatment13.xml]

<!DOCTYPE tp:taxon-treatment
  PUBLIC "-//TaxonX//DTD Taxonomic Treatment Publishing DTD v0 20100105//EN" "tax-treatment-NSO.dtd">
<tp:taxon-treatment xmlns:tp="http://www.plazi.org/taxpub"><tp:treatment-meta><kwd-group><label>Taxon classification</label><kwd><named-content xmlns:xlink="http://www.w3.org/1999/xlink" content-type="kingdom">Animalia</named-content></kwd><kwd><named-content xmlns:xlink="http://www.w3.org/1999/xlink" content-type="order">Trichoptera</named-content></kwd><kwd><named-content xmlns:xlink="http://www.w3.org/1999/xlink" content-type="family">Ecnomidae</named-content></kwd></kwd-group><mixed-citation publication-type="journal"><person-group><name><surname>Espeland</surname><given-names>Marianne</given-names></name><name><surname>Sjöberg</surname><given-names>Tin</given-names></name><name><surname>Johanson</surname><given-names>Kjell Arne</given-names></name></person-group><article-title>Description of 47 new species of the New Caledonian endemic caddisfly genus <italic><tp:taxon-name><tp:taxon-name-part taxon-name-part-type="genus" reg="Agmina">Agmina</tp:taxon-name-part></tp:taxon-name></italic> Ward &amp; Schefter (<tp:taxon-name><tp:taxon-name-part taxon-name-part-type="order">Trichoptera</tp:taxon-name-part></tp:taxon-name>, <tp:taxon-name><tp:taxon-name-part taxon-name-part-type="family">Ecnomidae</tp:taxon-name-part></tp:taxon-name>)</article-title><source>Zookeys</source><day>06</day><month>8</month><year>2020</year><volume>956</volume><fpage>49</fpage><lpage>162</lpage><pub-id pub-id-type="doi">10.3897/zookeys.956.51592</pub-id></mixed-citation></tp:treatment-meta><tp:nomenclature><tp:taxon-name><object-id xmlns:xlink="http://www.w3.org/1999/xlink" content-type="arpha" xlink:type="simple">2D6EAAAA-17CF-5C5F-B591-4A0B53E7854A</object-id>
              <tp:taxon-name-part taxon-name-part-type="genus" reg="Agmina">Agmina</tp:taxon-name-part>
              <tp:taxon-name-part taxon-name-part-type="species" reg="campanula">campanula</tp:taxon-name-part>
              <object-id xmlns:xlink="http://www.w3.org/1999/xlink" content-type="zoobank" xlink:type="simple">http://zoobank.org/77020379-094A-4E25-AC1F-5F699F791427</object-id>
            </tp:taxon-name><tp:taxon-status xmlns:xlink="http://www.w3.org/1999/xlink" xlink:type="simple">sp. nov.</tp:taxon-status><xref ref-type="fig" rid="F13">Figs 64–68</xref></tp:nomenclature><tp:treatment-sec sec-type="diagnosis" id="SECID0EISAI"><title>Diagnosis.</title><p>This species is very similar to <italic><tp:taxon-name><tp:taxon-name-part taxon-name-part-type="genus" reg="Agmina">A.</tp:taxon-name-part> <tp:taxon-name-part taxon-name-part-type="species" reg="semicampanula">semicampanula</tp:taxon-name-part></tp:taxon-name></italic> sp. nov., from which it is distinguished by the rectangular-shaped anterior margin of segment IX in ventral view; the angled sternal process in lateral view; and, in dorsal view, the pair of parameres that have sharply angled instead of rounded posteromesal corners.</p><fig id="F13" position="float" orientation="portrait"><object-id xmlns:xlink="http://www.w3.org/1999/xlink" content-type="doi" xlink:type="simple">10.3897/zookeys.956.51592.figures64-68</object-id><object-id xmlns:xlink="http://www.w3.org/1999/xlink" content-type="arpha" xlink:type="simple">8F9B4B2F-C80A-5728-A9E0-EDCF36762AB4</object-id><label>Figures 64–68.</label><caption><p><italic><tp:taxon-name><tp:taxon-name-part taxon-name-part-type="genus" reg="Agmina">Agmina</tp:taxon-name-part> <tp:taxon-name-part taxon-name-part-type="species" reg="campanula">campanula</tp:taxon-name-part></tp:taxon-name></italic> sp. nov. male holotype <bold>64</bold> genitalia, left lateral view <bold>65</bold> genitalia, dorsal view <bold>66</bold> genitalia, ventral view <bold>67</bold> phallus, lateral view <bold>68</bold> phallus, ventral view.</p></caption><graphic xmlns:xlink="http://www.w3.org/1999/xlink" xlink:href="zookeys-956-049-g013.jpg" position="float" orientation="portrait" xlink:type="simple" id="oo_439931.jpg"><uri content-type="original_file" xlink:type="simple">https://binary.pensoft.net/fig/439931</uri></graphic></fig></tp:treatment-sec><tp:treatment-sec sec-type="etymology" id="SECID0E2TAI"><title>Etymology.</title><p><italic>Campanula</italic>, named for the bell-shaped flowers in the genus <italic><tp:taxon-name><tp:taxon-name-part taxon-name-part-type="genus" reg="Campanula">Campanula</tp:taxon-name-part></tp:taxon-name></italic>, based on the shape of the inferior appendages in ventral view.</p></tp:treatment-sec><tp:treatment-sec sec-type="material" id="SECID0EPUAI"><title>Material examined.</title><p><bold><italic>Holotype</italic></bold>: New Caledonia – <bold>Province Nord</bold> • ♂; Monts des Koghis, ca 300 m S Koghi Restaurant; <named-content xmlns:xlink="http://www.w3.org/1999/xlink" content-type="dwc:verbatimCoordinates" xlink:type="simple"><named-content content-type="geo-json" specific-use="{&#34;type&#34;:&#34;Point&#34;,&#34;coordinates&#34;:[166.503930,-22.182880]}" id="NCID0E6UAI" xlink:type="simple">22.18288S, 166.50393E</named-content></named-content>; 447 m; 15.xi.2001; Malaise trap; loc#002c (08-2001); leg. KA Johanson, T Pape &amp; B Viklund; <named-content xmlns:xlink="http://www.w3.org/1999/xlink" content-type="dwc:institutional_code" xlink:type="simple">MNHN</named-content>.</p><p><bold><italic>Paratypes</italic></bold>: New Caledonia – <bold>Province Sud</bold> • 1 ♂; Rivière Ouanéoue, at bridge crossing road to Koghi Mountains, ca. 1.5 km from road RT1 Nouméa-Dumbea; <named-content xmlns:xlink="http://www.w3.org/1999/xlink" content-type="dwc:verbatimCoordinates" xlink:type="simple"><named-content content-type="geo-json" specific-use="{&#34;type&#34;:&#34;Point&#34;,&#34;coordinates&#34;:[166.492183,-22.181017]}" id="NCID0EVVAI" xlink:type="simple">22°10.861'S, 166°29.531'E</named-content></named-content>; 11.xi.2003; light trap; loc 024a; leg. KA Johanson; <named-content xmlns:xlink="http://www.w3.org/1999/xlink" content-type="dwc:institutional_code" xlink:type="simple">NHRS</named-content>; • 1 ♂; Mt. Rembai, River Xwê Be, upstream bridge on road Sarraméa-Koh; <named-content xmlns:xlink="http://www.w3.org/1999/xlink" content-type="dwc:verbatimCoordinates" xlink:type="simple"><named-content content-type="geo-json" specific-use="{&#34;type&#34;:&#34;Point&#34;,&#34;coordinates&#34;:[165.821750,-21.582100]}" id="NCID0ECWAI" xlink:type="simple">21°34.926'S, 165°49.305'E</named-content></named-content>; loc#157 (027-2006); Malaise trap; 9–19.x.2006; leg. KA Johanson &amp; M Espeland; <named-content xmlns:xlink="http://www.w3.org/1999/xlink" content-type="dwc:institutional_code" xlink:type="simple">NHRS</named-content>.</p></tp:treatment-sec><tp:treatment-sec sec-type="description" id="SECID0EMWAI"><title>Measurements.</title><p>Fore wing length 3.1–4.0 mm (<italic>N</italic> = 4). Total length of genitalia: 0.4 mm.</p></tp:treatment-sec><tp:treatment-sec sec-type="description" id="SECID0EUWAI"><title>Description.</title><p><bold><italic>Genitalia</italic></bold>: In lateral view, segment IX sharply triangular anteriorly, apex located medially; in ventral view anteriorly obround. Sternal processes, lateral view, with each apex almost reaching apex of superior appendage, narrowing along its length, curving downwards, apex acute; in ventral view, robust, diverging, first 2/3 of equal width, apices parallel, narrowing, acuminate. Tergum X in lateral view irregularly quadrilateral with concave anterior margin, tapering towards posterior, approx. same length as superior appendage; in dorsal view, mesally fused, forming rounded lobe, inner margins forming narrow bell. Parameres starting before tergum X, in lateral view long, slender, straight, acute apex slightly directed dorsad; in dorsal view, long, slender, widening at truncated apex, posterior margin straight. Superior appendages, in lateral view, oblong, with posterodorsal indentation, approx. same length as tergum X; in dorsal view stout, almost semi-circular with rounded outer margin, inner margin semi-straight, at apex large claw-shaped structure directed anteromesad. Inferior appendages, in lateral view, with posterad orientated rectangular dorsal branch and directly adjacent slender ventral branch of equal length, whole structure semi-rectangular; in ventral view bell-flower shaped. Phallus, in lateral view slightly shorter than segment IX, posterior half tapering along its length; in ventral view tubular with small lateral lobes at anterior end.</p></tp:treatment-sec><tp:treatment-sec sec-type="Additional information" id="SECID0E6WAI"><title>Additional information.</title><p>This species was referred to as “sp. 24” in <xref ref-type="bibr" rid="B4">Espeland and Johanson (2010a)</xref>.</p></tp:treatment-sec><ref-list><ref id="B4"><mixed-citation xmlns:xlink="http://www.w3.org/1999/xlink" xlink:type="simple"><person-group><name name-style="western"><surname>Espeland</surname><given-names>M</given-names></name><name name-style="western"><surname>Johanson</surname><given-names>KA</given-names></name></person-group> (<year>2010a</year>) <article-title>The diversity and radiation of the largest monophyletic animal group on New Caledonia (<tp:taxon-name><tp:taxon-name-part taxon-name-part-type="order">Trichoptera</tp:taxon-name-part></tp:taxon-name>: <tp:taxon-name><tp:taxon-name-part taxon-name-part-type="family">Ecnomidae</tp:taxon-name-part></tp:taxon-name>: <tp:taxon-name><tp:taxon-name-part taxon-name-part-type="genus">Agmina</tp:taxon-name-part></tp:taxon-name>).</article-title><source>Journal of Evolutionary Biology</source><volume>23</volume>: <fpage>2112</fpage>–<lpage>2122</lpage>. <ext-link xlink:type="simple" ext-link-type="doi" xlink:href="10.1111/j.1420-9101.2010.02072.x">https://doi.org/10.1111/j.1420-9101.2010.02072.x</ext-link></mixed-citation></ref></ref-list></tp:taxon-treatment>
