# Supplementary material for: Description of 47 new species of the New Caledonian endemic caddisfly genus Agmina Ward & Schefter (Trichoptera, Ecnomidae)
Source: Zookeys. 2020 Aug 6;956:49–162. doi: 10.3897/zookeys.956.51592 (PMC7426283; doi:10.3897/zookeys.956.51592)
Supplement: XML Treatment for Agmina semicampanula [file zookeys.956.51592-treatment14.xml]

<!DOCTYPE tp:taxon-treatment
  PUBLIC "-//TaxonX//DTD Taxonomic Treatment Publishing DTD v0 20100105//EN" "tax-treatment-NSO.dtd">
<tp:taxon-treatment xmlns:tp="http://www.plazi.org/taxpub"><tp:treatment-meta><kwd-group><label>Taxon classification</label><kwd><named-content xmlns:xlink="http://www.w3.org/1999/xlink" content-type="kingdom">Animalia</named-content></kwd><kwd><named-content xmlns:xlink="http://www.w3.org/1999/xlink" content-type="order">Trichoptera</named-content></kwd><kwd><named-content xmlns:xlink="http://www.w3.org/1999/xlink" content-type="family">Ecnomidae</named-content></kwd></kwd-group><mixed-citation publication-type="journal"><person-group><name><surname>Espeland</surname><given-names>Marianne</given-names></name><name><surname>Sjöberg</surname><given-names>Tin</given-names></name><name><surname>Johanson</surname><given-names>Kjell Arne</given-names></name></person-group><article-title>Description of 47 new species of the New Caledonian endemic caddisfly genus <italic><tp:taxon-name><tp:taxon-name-part taxon-name-part-type="genus" reg="Agmina">Agmina</tp:taxon-name-part></tp:taxon-name></italic> Ward &amp; Schefter (<tp:taxon-name><tp:taxon-name-part taxon-name-part-type="order">Trichoptera</tp:taxon-name-part></tp:taxon-name>, <tp:taxon-name><tp:taxon-name-part taxon-name-part-type="family">Ecnomidae</tp:taxon-name-part></tp:taxon-name>)</article-title><source>Zookeys</source><day>06</day><month>8</month><year>2020</year><volume>956</volume><fpage>49</fpage><lpage>162</lpage><pub-id pub-id-type="doi">10.3897/zookeys.956.51592</pub-id></mixed-citation></tp:treatment-meta><tp:nomenclature><tp:taxon-name><object-id xmlns:xlink="http://www.w3.org/1999/xlink" content-type="arpha" xlink:type="simple">28726FCF-9A9E-5E00-A987-3E3363B4B02A</object-id>
              <tp:taxon-name-part taxon-name-part-type="genus" reg="Agmina">Agmina</tp:taxon-name-part>
              <tp:taxon-name-part taxon-name-part-type="species" reg="semicampanula">semicampanula</tp:taxon-name-part>
              <object-id xmlns:xlink="http://www.w3.org/1999/xlink" content-type="zoobank" xlink:type="simple">http://zoobank.org/D596A2CF-8922-4AAF-98E3-A94612D4BA3E</object-id>
            </tp:taxon-name><tp:taxon-status xmlns:xlink="http://www.w3.org/1999/xlink" xlink:type="simple">sp. nov.</tp:taxon-status><xref ref-type="fig" rid="F14">Figs 69–73</xref></tp:nomenclature><tp:treatment-sec sec-type="diagnosis" id="SECID0EQYAI"><title>Diagnosis.</title><p>This species is very similar to <italic><tp:taxon-name><tp:taxon-name-part taxon-name-part-type="genus" reg="Agmina">A.</tp:taxon-name-part> <tp:taxon-name-part taxon-name-part-type="species" reg="campanula">campanula</tp:taxon-name-part></tp:taxon-name></italic> sp. nov., from which it is distinguished by the U-shaped anterior margin of segment IX in ventral view; the smoothly curved sternal process in lateral view; and, in dorsal view, the pair of parameres that have rounded instead of sharply angled posteromesal corners.</p><fig id="F14" position="float" orientation="portrait"><object-id xmlns:xlink="http://www.w3.org/1999/xlink" content-type="doi" xlink:type="simple">10.3897/zookeys.956.51592.figures69-73</object-id><object-id xmlns:xlink="http://www.w3.org/1999/xlink" content-type="arpha" xlink:type="simple">CCABA80D-E777-5A1F-A7D5-89F010F54892</object-id><label>Figures 69–73.</label><caption><p><italic><tp:taxon-name><tp:taxon-name-part taxon-name-part-type="genus" reg="Agmina">Agmina</tp:taxon-name-part> <tp:taxon-name-part taxon-name-part-type="species" reg="semicampanula">semicampanula</tp:taxon-name-part></tp:taxon-name></italic> sp. nov. male holotype <bold>69</bold> genitalia, left lateral view <bold>70</bold> genitalia, dorsal view <bold>71</bold> genitalia, ventral view <bold>72</bold> phallus, lateral view <bold>73</bold> phallus, ventral view.</p></caption><graphic xmlns:xlink="http://www.w3.org/1999/xlink" xlink:href="zookeys-956-049-g014.jpg" position="float" orientation="portrait" xlink:type="simple" id="oo_439932.jpg"><uri content-type="original_file" xlink:type="simple">https://binary.pensoft.net/fig/439932</uri></graphic></fig></tp:treatment-sec><tp:treatment-sec sec-type="etymology" id="SECID0ED1AI"><title>Etymology.</title><p>Named for the similarity to the closely related species <italic><tp:taxon-name><tp:taxon-name-part taxon-name-part-type="genus" reg="Agmina">Agmina</tp:taxon-name-part> <tp:taxon-name-part taxon-name-part-type="species" reg="campanula">campanula</tp:taxon-name-part></tp:taxon-name></italic> sp. nov.</p></tp:treatment-sec><tp:treatment-sec sec-type="material" id="SECID0EU1AI"><title>Material examined.</title><p><bold><italic>Holotype</italic></bold>: New Caledonia – <bold>Province Sud</bold> • ♂; Mt. Dzumac, source stream of Ouinne River, near crossing point to mountain track; <named-content xmlns:xlink="http://www.w3.org/1999/xlink" content-type="dwc:verbatimCoordinates" xlink:type="simple"><named-content content-type="geo-json" specific-use="{&#34;type&#34;:&#34;Point&#34;,&#34;coordinates&#34;:[166.474333,-22.034550]}" id="NCID0EE2AI" xlink:type="simple">22°02.073'S, 166°28.460'E</named-content></named-content>; 810 m; 18.xi-4.xii.2003; Malaise trap; loc#030; leg. KA Johanson; <named-content xmlns:xlink="http://www.w3.org/1999/xlink" content-type="dwc:institutional_code" xlink:type="simple">MNHN</named-content>.</p></tp:treatment-sec><tp:treatment-sec sec-type="description" id="SECID0EO2AI"><title>Measurements.</title><p>Fore wing length 4.1 mm (<italic>N</italic> = 1). Total length of genitalia: 0.5 mm.</p></tp:treatment-sec><tp:treatment-sec sec-type="description" id="SECID0EW2AI"><title>Description.</title><p><bold><italic>Genitalia</italic></bold>: In lateral view, segment IX triangular anteriorly, apex located dorsally; in ventral view anteriorly widely U-shaped. Sternal process es, lateral view, with each apex almost reaching apex of superior appendage, narrowing along its length, slightly curving downwards, apex acute; in ventral view, robust, anterior half diverging, posterior half parallel, tapering along their length, apex acuminate. Tergum X in lateral view irregularly quadrilateral with concave anterior margin and convex posterior margin, tapering towards posterior, approx. same length as superior appendage; in dorsal view, mesally fused, forming slightly irregular lobes, inner margins forming acuminate triangle. Parameres starting before tergum X, in lateral view long, slender, straight, bifurcating at apex, with dorsal branch orientated sharply dorsad and ventral branch orientated sharply ventrad; in dorsal view, long, slender, straight, slightly converging along its length, slightly diverging and widening at blunt apex. Superior appendages, in lateral view, oblong with anterodorsal tooth, approx. same length as tergum X; in dorsal view stout, almost semi-circular with rounded outer margin, inner margin slightly concave, apex with short, stout, claw-shaped structure directed anteromesad. Inferior appendages, in lateral view, with both branches forming a single posterad orientated, rectangular structure with slightly dentated, truncated, posterior margin; in ventral view semi-bell-shaped, posterior margin slightly convex with shallow teeth. Phallus, in lateral view slightly shorter than segment IX, largely tubular, ventral margin straight; in ventral view tubular with small lateral lobes at anterior end.</p></tp:treatment-sec><tp:treatment-sec sec-type="Additional information" id="SECID0EB3AI"><title>Additional information.</title><p>This species was referred to as “FP2 <italic><tp:taxon-name><tp:taxon-name-part taxon-name-part-type="genus" reg="Agmina">Agmina</tp:taxon-name-part></tp:taxon-name></italic> sp. 24” in <xref ref-type="bibr" rid="B4">Espeland and Johanson (2010a)</xref>.</p></tp:treatment-sec><ref-list><ref id="B4"><mixed-citation xmlns:xlink="http://www.w3.org/1999/xlink" xlink:type="simple"><person-group><name name-style="western"><surname>Espeland</surname><given-names>M</given-names></name><name name-style="western"><surname>Johanson</surname><given-names>KA</given-names></name></person-group> (<year>2010a</year>) <article-title>The diversity and radiation of the largest monophyletic animal group on New Caledonia (<tp:taxon-name><tp:taxon-name-part taxon-name-part-type="order">Trichoptera</tp:taxon-name-part></tp:taxon-name>: <tp:taxon-name><tp:taxon-name-part taxon-name-part-type="family">Ecnomidae</tp:taxon-name-part></tp:taxon-name>: <tp:taxon-name><tp:taxon-name-part taxon-name-part-type="genus">Agmina</tp:taxon-name-part></tp:taxon-name>).</article-title><source>Journal of Evolutionary Biology</source><volume>23</volume>: <fpage>2112</fpage>–<lpage>2122</lpage>. <ext-link xlink:type="simple" ext-link-type="doi" xlink:href="10.1111/j.1420-9101.2010.02072.x">https://doi.org/10.1111/j.1420-9101.2010.02072.x</ext-link></mixed-citation></ref></ref-list></tp:taxon-treatment>
