# Supplementary material for: Description of 47 new species of the New Caledonian endemic caddisfly genus Agmina Ward & Schefter (Trichoptera, Ecnomidae)
Source: Zookeys. 2020 Aug 6;956:49–162. doi: 10.3897/zookeys.956.51592 (PMC7426283; doi:10.3897/zookeys.956.51592)
Supplement: XML Treatment for Agmina cunicula [file zookeys.956.51592-treatment15.xml]

<!DOCTYPE tp:taxon-treatment
  PUBLIC "-//TaxonX//DTD Taxonomic Treatment Publishing DTD v0 20100105//EN" "tax-treatment-NSO.dtd">
<tp:taxon-treatment xmlns:tp="http://www.plazi.org/taxpub"><tp:treatment-meta><kwd-group><label>Taxon classification</label><kwd><named-content xmlns:xlink="http://www.w3.org/1999/xlink" content-type="kingdom">Animalia</named-content></kwd><kwd><named-content xmlns:xlink="http://www.w3.org/1999/xlink" content-type="order">Trichoptera</named-content></kwd><kwd><named-content xmlns:xlink="http://www.w3.org/1999/xlink" content-type="family">Ecnomidae</named-content></kwd></kwd-group><mixed-citation publication-type="journal"><person-group><name><surname>Espeland</surname><given-names>Marianne</given-names></name><name><surname>Sjöberg</surname><given-names>Tin</given-names></name><name><surname>Johanson</surname><given-names>Kjell Arne</given-names></name></person-group><article-title>Description of 47 new species of the New Caledonian endemic caddisfly genus <italic><tp:taxon-name><tp:taxon-name-part taxon-name-part-type="genus" reg="Agmina">Agmina</tp:taxon-name-part></tp:taxon-name></italic> Ward &amp; Schefter (<tp:taxon-name><tp:taxon-name-part taxon-name-part-type="order">Trichoptera</tp:taxon-name-part></tp:taxon-name>, <tp:taxon-name><tp:taxon-name-part taxon-name-part-type="family">Ecnomidae</tp:taxon-name-part></tp:taxon-name>)</article-title><source>Zookeys</source><day>06</day><month>8</month><year>2020</year><volume>956</volume><fpage>49</fpage><lpage>162</lpage><pub-id pub-id-type="doi">10.3897/zookeys.956.51592</pub-id></mixed-citation></tp:treatment-meta><tp:nomenclature><tp:taxon-name><object-id xmlns:xlink="http://www.w3.org/1999/xlink" content-type="arpha" xlink:type="simple">5B86EE80-41A0-57EC-8DC5-B93DDD5AE2A9</object-id>
              <tp:taxon-name-part taxon-name-part-type="genus" reg="Agmina">Agmina</tp:taxon-name-part>
              <tp:taxon-name-part taxon-name-part-type="species" reg="cunicula">cunicula</tp:taxon-name-part>
              <object-id xmlns:xlink="http://www.w3.org/1999/xlink" content-type="zoobank" xlink:type="simple">http://zoobank.org/9353EC29-AEB0-466F-AF10-B3FB9249C1B0</object-id>
            </tp:taxon-name><tp:taxon-status xmlns:xlink="http://www.w3.org/1999/xlink" xlink:type="simple">sp. nov.</tp:taxon-status><xref ref-type="fig" rid="F15">Figs 74–78</xref></tp:nomenclature><tp:treatment-sec sec-type="diagnosis" id="SECID0E14AI"><title>Diagnosis.</title><p><italic><tp:taxon-name><tp:taxon-name-part taxon-name-part-type="genus" reg="Agmina">Agmina</tp:taxon-name-part> <tp:taxon-name-part taxon-name-part-type="species" reg="cunicula">cunicula</tp:taxon-name-part></tp:taxon-name></italic> sp. nov. is distinguished from other <italic><tp:taxon-name><tp:taxon-name-part taxon-name-part-type="genus" reg="Agmina">Agmina</tp:taxon-name-part></tp:taxon-name></italic> species in having genitalia that are relatively simple, particularly in lateral view where they are composed of two visible branches, the upper including a large tergum X and the superior appendage, and the lower including the very broad sternal process that hide the inferior appendages and slightly exceed the superior appendages posteriorly. It resembles <italic><tp:taxon-name><tp:taxon-name-part taxon-name-part-type="genus" reg="Agmina">A.</tp:taxon-name-part> <tp:taxon-name-part taxon-name-part-type="species" reg="digitata">digitata</tp:taxon-name-part></tp:taxon-name></italic> sp. nov. but in lateral view <italic><tp:taxon-name><tp:taxon-name-part taxon-name-part-type="genus" reg="Agmina">A.</tp:taxon-name-part> <tp:taxon-name-part taxon-name-part-type="species" reg="cunicula">cunicula</tp:taxon-name-part></tp:taxon-name></italic> sp. nov. have superior appendages that are rounded posteriorly, while trapezoid in <italic><tp:taxon-name><tp:taxon-name-part taxon-name-part-type="genus" reg="Agmina">A.</tp:taxon-name-part> <tp:taxon-name-part taxon-name-part-type="species" reg="digitata">digitata</tp:taxon-name-part></tp:taxon-name></italic> sp. nov. The inferior appendages of <italic><tp:taxon-name><tp:taxon-name-part taxon-name-part-type="genus" reg="Agmina">A.</tp:taxon-name-part> <tp:taxon-name-part taxon-name-part-type="species" reg="cunicula">cunicula</tp:taxon-name-part></tp:taxon-name></italic> sp. nov. are very short and deeply divided longitudinally, while those in <italic><tp:taxon-name><tp:taxon-name-part taxon-name-part-type="genus" reg="Agmina">A.</tp:taxon-name-part> <tp:taxon-name-part taxon-name-part-type="species" reg="digitata">digitata</tp:taxon-name-part></tp:taxon-name></italic> form a wide and long plate that is not divided.</p><fig id="F15" position="float" orientation="portrait"><object-id xmlns:xlink="http://www.w3.org/1999/xlink" content-type="doi" xlink:type="simple">10.3897/zookeys.956.51592.figures74-78</object-id><object-id xmlns:xlink="http://www.w3.org/1999/xlink" content-type="arpha" xlink:type="simple">FE6C418A-A762-559D-9E38-490B571ED3C4</object-id><label>Figures 74–78.</label><caption><p><italic><tp:taxon-name><tp:taxon-name-part taxon-name-part-type="genus" reg="Agmina">Agmina</tp:taxon-name-part> <tp:taxon-name-part taxon-name-part-type="species" reg="cunicula">cunicula</tp:taxon-name-part></tp:taxon-name></italic> sp. nov. male holotype <bold>74</bold> genitalia, left lateral view <bold>75</bold> genitalia, dorsal view <bold>76</bold> genitalia, ventral view <bold>77</bold> phallus, lateral view <bold>78</bold> phallus, ventral view.</p></caption><graphic xmlns:xlink="http://www.w3.org/1999/xlink" xlink:href="zookeys-956-049-g015.jpg" position="float" orientation="portrait" xlink:type="simple" id="oo_439933.jpg"><uri content-type="original_file" xlink:type="simple">https://binary.pensoft.net/fig/439933</uri></graphic></fig></tp:treatment-sec><tp:treatment-sec sec-type="etymology" id="SECID0ELBBI"><title>Etymology.</title><p><italic>Cunicula</italic>, from Latin, meaning lengthened. Named for the very long sternal processes.</p></tp:treatment-sec><tp:treatment-sec sec-type="material" id="SECID0EYBBI"><title>Material examined.</title><p><bold><italic>Holotype</italic></bold>: New Caledonia – <bold>Province Sud</bold> • ♂; Plateau de Dogny; 846 m; 18–21.xi.2001; Malaise trap; <named-content xmlns:xlink="http://www.w3.org/1999/xlink" content-type="dwc:verbatimCoordinates" xlink:type="simple"><named-content content-type="geo-json" specific-use="{&#34;type&#34;:&#34;Point&#34;,&#34;coordinates&#34;:[165.875000,-21.616667]}" id="NCID0EICBI" xlink:type="simple">21°37.000'S, 165°52.500'E</named-content></named-content>; loc#145 (15-2001); leg. KA Johanson, T Pape &amp; B Viklund; <named-content xmlns:xlink="http://www.w3.org/1999/xlink" content-type="dwc:institutional_code" xlink:type="simple">MNHN</named-content>.</p><p><bold><italic>Paratype</italic></bold>: New Caledonia – <bold>Province Sud</bold> • 1 ♂; Monts des Koghis, ca 300 m S Koghi Restaurant; <named-content xmlns:xlink="http://www.w3.org/1999/xlink" content-type="dwc:verbatimCoordinates" xlink:type="simple"><named-content content-type="geo-json" specific-use="{&#34;type&#34;:&#34;Point&#34;,&#34;coordinates&#34;:[166.504900,-22.182880]}" id="NCID0E5CBI" xlink:type="simple">22.18288S, 166.50490E</named-content></named-content>; 457 m; 6.xii.2001; light trap; loc#001c (07-2001); leg. KA Johanson, T Pape &amp; B Viklund; <named-content xmlns:xlink="http://www.w3.org/1999/xlink" content-type="dwc:institutional_code" xlink:type="simple">NHRS</named-content>.</p></tp:treatment-sec><tp:treatment-sec sec-type="description" id="SECID0EIDBI"><title>Measurements.</title><p>Fore wing length 4.3–4.6 mm (<italic>N</italic> = 2). Total length of genitalia: 0.5 mm.</p></tp:treatment-sec><tp:treatment-sec sec-type="description" id="SECID0EQDBI"><title>Description.</title><p><bold><italic>Genitalia</italic></bold>: In lateral view, segment IX narrowly U-shaped anteriorly, apex located medially; in ventral view anteriorly U-shaped. Sternal processes, lateral view, with each apex exceeding apex of superior appendage, narrowing along its length, straight, apex rounded, ventral margin slightly sigmoid, dorsal margin straight; in ventral view, long, almost parallel, slightly diverging towards rounded apex, lateral margin straight, medial margin convex. Tergum X in lateral view jar-shaped, with dorsal and ventral margins gently convex posteriorly; longer than superior appendage; in dorsal view, mesally fused, with lateral margins straight, mesal margin convex, narrowing towards posterior; inner margins forming bell-shaped structure with distended oval base. Parameres starting before tergum X, in lateral view slender, slightly curving downwards and widening at truncate apex; in dorsal view, long, slender, first half converging, second half diverging, widening towards apex, apex truncated, almost triangular with mesal process shaped like double-spine orientated posteromesad. Superior appendages, in lateral view, oblong, with slightly straighter anterior margin, shorter than tergum X; in dorsal view stout, slightly converging towards apex, outer margin almost straight, inner margin slightly concave, apex with thick hook-shaped structure and small spine directed anteromesad. Inferior appendages, in lateral view, very short, rounded structure with acute apex, at apex large, hook-shaped structure almost as long as main appendage, parallel with ventral margin of sternal process, then sharply bending, with apex pointing posterad; in ventral view with two posteriorly orientated branches, remainder hardly visible under sternal process. Phallus, in lateral view slightly shorter than segment IX, slender, tubular, with broad spine-like lateral lobe at anterior end; in ventral view tubular with anterior end slightly widening, truncate, with small spine-like lateral processes directed anterad.</p></tp:treatment-sec><tp:treatment-sec sec-type="Additional information" id="SECID0E2DBI"><title>Additional information.</title><p>This species was referred to as “sp. 11” in <xref ref-type="bibr" rid="B4">Espeland and Johanson (2010a)</xref>.</p></tp:treatment-sec><ref-list><ref id="B4"><mixed-citation xmlns:xlink="http://www.w3.org/1999/xlink" xlink:type="simple"><person-group><name name-style="western"><surname>Espeland</surname><given-names>M</given-names></name><name name-style="western"><surname>Johanson</surname><given-names>KA</given-names></name></person-group> (<year>2010a</year>) <article-title>The diversity and radiation of the largest monophyletic animal group on New Caledonia (<tp:taxon-name><tp:taxon-name-part taxon-name-part-type="order">Trichoptera</tp:taxon-name-part></tp:taxon-name>: <tp:taxon-name><tp:taxon-name-part taxon-name-part-type="family">Ecnomidae</tp:taxon-name-part></tp:taxon-name>: <tp:taxon-name><tp:taxon-name-part taxon-name-part-type="genus">Agmina</tp:taxon-name-part></tp:taxon-name>).</article-title><source>Journal of Evolutionary Biology</source><volume>23</volume>: <fpage>2112</fpage>–<lpage>2122</lpage>. <ext-link xlink:type="simple" ext-link-type="doi" xlink:href="10.1111/j.1420-9101.2010.02072.x">https://doi.org/10.1111/j.1420-9101.2010.02072.x</ext-link></mixed-citation></ref></ref-list></tp:taxon-treatment>
