# Supplementary material for: Description of 47 new species of the New Caledonian endemic caddisfly genus Agmina Ward & Schefter (Trichoptera, Ecnomidae)
Source: Zookeys. 2020 Aug 6;956:49–162. doi: 10.3897/zookeys.956.51592 (PMC7426283; doi:10.3897/zookeys.956.51592)
Supplement: XML Treatment for Agmina cerritula [file zookeys.956.51592-treatment16.xml]

<!DOCTYPE tp:taxon-treatment
  PUBLIC "-//TaxonX//DTD Taxonomic Treatment Publishing DTD v0 20100105//EN" "tax-treatment-NSO.dtd">
<tp:taxon-treatment xmlns:tp="http://www.plazi.org/taxpub"><tp:treatment-meta><kwd-group><label>Taxon classification</label><kwd><named-content xmlns:xlink="http://www.w3.org/1999/xlink" content-type="kingdom">Animalia</named-content></kwd><kwd><named-content xmlns:xlink="http://www.w3.org/1999/xlink" content-type="order">Trichoptera</named-content></kwd><kwd><named-content xmlns:xlink="http://www.w3.org/1999/xlink" content-type="family">Ecnomidae</named-content></kwd></kwd-group><mixed-citation publication-type="journal"><person-group><name><surname>Espeland</surname><given-names>Marianne</given-names></name><name><surname>Sjöberg</surname><given-names>Tin</given-names></name><name><surname>Johanson</surname><given-names>Kjell Arne</given-names></name></person-group><article-title>Description of 47 new species of the New Caledonian endemic caddisfly genus <italic><tp:taxon-name><tp:taxon-name-part taxon-name-part-type="genus" reg="Agmina">Agmina</tp:taxon-name-part></tp:taxon-name></italic> Ward &amp; Schefter (<tp:taxon-name><tp:taxon-name-part taxon-name-part-type="order">Trichoptera</tp:taxon-name-part></tp:taxon-name>, <tp:taxon-name><tp:taxon-name-part taxon-name-part-type="family">Ecnomidae</tp:taxon-name-part></tp:taxon-name>)</article-title><source>Zookeys</source><day>06</day><month>8</month><year>2020</year><volume>956</volume><fpage>49</fpage><lpage>162</lpage><pub-id pub-id-type="doi">10.3897/zookeys.956.51592</pub-id></mixed-citation></tp:treatment-meta><tp:nomenclature><tp:taxon-name><object-id xmlns:xlink="http://www.w3.org/1999/xlink" content-type="arpha" xlink:type="simple">80593908-2960-5AFB-9E8F-0585BF25E0C6</object-id>
              <tp:taxon-name-part taxon-name-part-type="genus" reg="Agmina">Agmina</tp:taxon-name-part>
              <tp:taxon-name-part taxon-name-part-type="species" reg="cerritula">cerritula</tp:taxon-name-part>
              <object-id xmlns:xlink="http://www.w3.org/1999/xlink" content-type="zoobank" xlink:type="simple">http://zoobank.org/9D73F213-BE2C-4AFD-8157-D68BE6B9734E</object-id>
            </tp:taxon-name><tp:taxon-status xmlns:xlink="http://www.w3.org/1999/xlink" xlink:type="simple">sp. nov.</tp:taxon-status><xref ref-type="fig" rid="F16">Figs 79–83</xref></tp:nomenclature><tp:treatment-sec sec-type="diagnosis" id="SECID0EMFBI"><title>Diagnosis.</title><p>Both <italic><tp:taxon-name><tp:taxon-name-part taxon-name-part-type="genus" reg="Agmina">Agmina</tp:taxon-name-part> <tp:taxon-name-part taxon-name-part-type="species" reg="cerritula">cerritula</tp:taxon-name-part></tp:taxon-name></italic> sp. nov. and <italic><tp:taxon-name><tp:taxon-name-part taxon-name-part-type="genus" reg="Agmina">A.</tp:taxon-name-part> <tp:taxon-name-part taxon-name-part-type="species" reg="monstrosa">monstrosa</tp:taxon-name-part></tp:taxon-name></italic> sp. nov. have genitalia with inferior appendages that are fused into a single, very long, slender and dorsally curving process, which make them easily recognised from other <italic><tp:taxon-name><tp:taxon-name-part taxon-name-part-type="genus" reg="Agmina">Agmina</tp:taxon-name-part></tp:taxon-name></italic> species. <italic><tp:taxon-name><tp:taxon-name-part taxon-name-part-type="genus" reg="Agmina">Agmina</tp:taxon-name-part> <tp:taxon-name-part taxon-name-part-type="species" reg="cerritula">cerritula</tp:taxon-name-part></tp:taxon-name></italic> sp. nov. is distinguished from <italic><tp:taxon-name><tp:taxon-name-part taxon-name-part-type="genus" reg="Agmina">A.</tp:taxon-name-part> <tp:taxon-name-part taxon-name-part-type="species" reg="monstrosa">monstrosa</tp:taxon-name-part></tp:taxon-name></italic> sp. nov. by having less strongly narrowing sternal processes in lateral view and that the apex is more truncated, and the superior appendages are broader posteriorly compared to those in <italic><tp:taxon-name><tp:taxon-name-part taxon-name-part-type="genus" reg="Agmina">A.</tp:taxon-name-part> <tp:taxon-name-part taxon-name-part-type="species" reg="monstrosa">monstrosa</tp:taxon-name-part></tp:taxon-name></italic> sp. nov. <italic><tp:taxon-name><tp:taxon-name-part taxon-name-part-type="genus" reg="Agmina">Agmina</tp:taxon-name-part> <tp:taxon-name-part taxon-name-part-type="species" reg="recurvata">recurvata</tp:taxon-name-part></tp:taxon-name></italic> sp. nov. have similar inferior appendages in lateral view, but in this species the long processes are paired, not simple as in <italic><tp:taxon-name><tp:taxon-name-part taxon-name-part-type="genus" reg="Agmina">A.</tp:taxon-name-part> <tp:taxon-name-part taxon-name-part-type="species" reg="serricula">serricula</tp:taxon-name-part></tp:taxon-name></italic> sp. nov.</p><fig id="F16" position="float" orientation="portrait"><object-id xmlns:xlink="http://www.w3.org/1999/xlink" content-type="doi" xlink:type="simple">10.3897/zookeys.956.51592.figures79-83</object-id><object-id xmlns:xlink="http://www.w3.org/1999/xlink" content-type="arpha" xlink:type="simple">5D8033B8-F730-5944-8C52-EC43AECC17E8</object-id><label>Figures 79–83.</label><caption><p><italic><tp:taxon-name><tp:taxon-name-part taxon-name-part-type="genus" reg="Agmina">Agmina</tp:taxon-name-part> <tp:taxon-name-part taxon-name-part-type="species" reg="cerritula">cerritula</tp:taxon-name-part></tp:taxon-name></italic> sp. nov. male holotype <bold>79</bold> genitalia, left lateral view <bold>80</bold> genitalia, dorsal view <bold>81</bold> genitalia, ventral view <bold>82</bold> phallus, lateral view <bold>83</bold> phallus, ventral view.</p></caption><graphic xmlns:xlink="http://www.w3.org/1999/xlink" xlink:href="zookeys-956-049-g016.jpg" position="float" orientation="portrait" xlink:type="simple" id="oo_439934.jpg"><uri content-type="original_file" xlink:type="simple">https://binary.pensoft.net/fig/439934</uri></graphic></fig></tp:treatment-sec><tp:treatment-sec sec-type="etymology" id="SECID0EIJBI"><title>Etymology.</title><p><italic>Cerritula</italic>, from Latin, meaning weird. Named for the weirdly shaped inferior appendage.</p></tp:treatment-sec><tp:treatment-sec sec-type="material" id="SECID0EVJBI"><title>Material examined.</title><p><bold><italic>Holotype</italic></bold>: New Caledonia – <bold>Province Sud</bold> • ♂; Creek Pernod, 7 m downstream bridge at Route du Carénage on Lac Yaté-Prony road; <named-content xmlns:xlink="http://www.w3.org/1999/xlink" content-type="dwc:verbatimCoordinates" xlink:type="simple"><named-content content-type="geo-json" specific-use="{&#34;type&#34;:&#34;Point&#34;,&#34;coordinates&#34;:[166.842750,-22.181033]}" id="NCID0EFKBI" xlink:type="simple">22°10.862'S, 166°50.565'E</named-content></named-content>; 162 m; 10.xii.2003; light trap; loc#076; leg. KA Johanson; <named-content xmlns:xlink="http://www.w3.org/1999/xlink" content-type="dwc:institutional_code" xlink:type="simple">MNHN</named-content>.</p></tp:treatment-sec><tp:treatment-sec sec-type="description" id="SECID0EPKBI"><title>Measurements.</title><p>Fore wing length 4.4 mm (<italic>N</italic> = 1). Total length of genitalia: 0.8 mm.</p></tp:treatment-sec><tp:treatment-sec sec-type="description" id="SECID0EXKBI"><title>Description.</title><p><bold><italic>Genitalia</italic></bold>: In lateral view, segment IX sharply triangular anteriorly, apex located ventrally; in ventral view anteriorly oval. Sternal processes, lateral view, with each apex exceeding apex of superior appendage, robust, largely of equal width throughout its length, margins slightly sigmoid, apex widely rounded, ventrally with short spine-like process directed posteroventrad; in ventral view, very long, tapering along their length, margins almost straight, apex blunt with short, spine-like process directed posteromesad. Tergum X in lateral view saddle-shaped, anteriorly triangular with straight dorsal margin, slightly longer than superior appendage; in dorsal view, mesally fused, almost rectangular, inner margins forming wide V-shape. Parameres starting before tergum X, in lateral view slightly widening along its length, with convex dorsal margin until mid-length, then narrowing before again widening, forming long loop at apex running parallel with ventral margin, and reaching ventral posterior corner of superior appendage; in dorsal view, separated, slender, first 1/3 slightly diverging, second 1/3 widening and diverging, third 1/3 initially parallel, then curving laterally and looping anterad. Superior appendages, in lateral view, axe-blade shaped with posterior margin slightly dentate, slightly shorter than tergum X; in dorsal view very stout, equally long as wide, almost rectangular, apex truncated, mesally with stout claw-like process directed anteromesad, followed by two small triangular processes of diminishing size. Inferior appendages, in lateral view, slender, longer than sternal process, initially directed posteroventrad, then greatly curving, forming a wide U-shape, with acuminate apex directed dorsad posterodorsally of apex of sternal process; in ventral view long, slender, tubular with straight margins, longer than sternal processes, apex acute. Phallus, in lateral view almost as long as segment IX, slender, tubular, straight, with long spine-like process near anterior end; in ventral view tubular, slightly wider at base with rounded lateral lobes and sheet-like structure.</p></tp:treatment-sec><tp:treatment-sec sec-type="Additional information" id="SECID0ECLBI"><title>Additional information.</title><p>This species was referred to as “sp. 46” in <xref ref-type="bibr" rid="B4">Espeland and Johanson (2010a)</xref>.</p></tp:treatment-sec><ref-list><ref id="B4"><mixed-citation xmlns:xlink="http://www.w3.org/1999/xlink" xlink:type="simple"><person-group><name name-style="western"><surname>Espeland</surname><given-names>M</given-names></name><name name-style="western"><surname>Johanson</surname><given-names>KA</given-names></name></person-group> (<year>2010a</year>) <article-title>The diversity and radiation of the largest monophyletic animal group on New Caledonia (<tp:taxon-name><tp:taxon-name-part taxon-name-part-type="order">Trichoptera</tp:taxon-name-part></tp:taxon-name>: <tp:taxon-name><tp:taxon-name-part taxon-name-part-type="family">Ecnomidae</tp:taxon-name-part></tp:taxon-name>: <tp:taxon-name><tp:taxon-name-part taxon-name-part-type="genus">Agmina</tp:taxon-name-part></tp:taxon-name>).</article-title><source>Journal of Evolutionary Biology</source><volume>23</volume>: <fpage>2112</fpage>–<lpage>2122</lpage>. <ext-link xlink:type="simple" ext-link-type="doi" xlink:href="10.1111/j.1420-9101.2010.02072.x">https://doi.org/10.1111/j.1420-9101.2010.02072.x</ext-link></mixed-citation></ref></ref-list></tp:taxon-treatment>
