# Supplementary material for: Description of 47 new species of the New Caledonian endemic caddisfly genus Agmina Ward & Schefter (Trichoptera, Ecnomidae)
Source: Zookeys. 2020 Aug 6;956:49–162. doi: 10.3897/zookeys.956.51592 (PMC7426283; doi:10.3897/zookeys.956.51592)
Supplement: XML Treatment for Agmina monstrosa [file zookeys.956.51592-treatment17.xml]

<!DOCTYPE tp:taxon-treatment
  PUBLIC "-//TaxonX//DTD Taxonomic Treatment Publishing DTD v0 20100105//EN" "tax-treatment-NSO.dtd">
<tp:taxon-treatment xmlns:tp="http://www.plazi.org/taxpub"><tp:treatment-meta><kwd-group><label>Taxon classification</label><kwd><named-content xmlns:xlink="http://www.w3.org/1999/xlink" content-type="kingdom">Animalia</named-content></kwd><kwd><named-content xmlns:xlink="http://www.w3.org/1999/xlink" content-type="order">Trichoptera</named-content></kwd><kwd><named-content xmlns:xlink="http://www.w3.org/1999/xlink" content-type="family">Ecnomidae</named-content></kwd></kwd-group><mixed-citation publication-type="journal"><person-group><name><surname>Espeland</surname><given-names>Marianne</given-names></name><name><surname>Sjöberg</surname><given-names>Tin</given-names></name><name><surname>Johanson</surname><given-names>Kjell Arne</given-names></name></person-group><article-title>Description of 47 new species of the New Caledonian endemic caddisfly genus <italic><tp:taxon-name><tp:taxon-name-part taxon-name-part-type="genus" reg="Agmina">Agmina</tp:taxon-name-part></tp:taxon-name></italic> Ward &amp; Schefter (<tp:taxon-name><tp:taxon-name-part taxon-name-part-type="order">Trichoptera</tp:taxon-name-part></tp:taxon-name>, <tp:taxon-name><tp:taxon-name-part taxon-name-part-type="family">Ecnomidae</tp:taxon-name-part></tp:taxon-name>)</article-title><source>Zookeys</source><day>06</day><month>8</month><year>2020</year><volume>956</volume><fpage>49</fpage><lpage>162</lpage><pub-id pub-id-type="doi">10.3897/zookeys.956.51592</pub-id></mixed-citation></tp:treatment-meta><tp:nomenclature><tp:taxon-name><object-id xmlns:xlink="http://www.w3.org/1999/xlink" content-type="arpha" xlink:type="simple">96FFCAED-2712-56F9-A356-EB8D7511F792</object-id>
              <tp:taxon-name-part taxon-name-part-type="genus" reg="Agmina">Agmina</tp:taxon-name-part>
              <tp:taxon-name-part taxon-name-part-type="species" reg="monstrosa">monstrosa</tp:taxon-name-part>
              <object-id xmlns:xlink="http://www.w3.org/1999/xlink" content-type="zoobank" xlink:type="simple">http://zoobank.org/9D9A3F19-BD9D-4AE9-B343-0CFC9980750C</object-id>
            </tp:taxon-name><tp:taxon-status xmlns:xlink="http://www.w3.org/1999/xlink" xlink:type="simple">sp. nov.</tp:taxon-status><xref ref-type="fig" rid="F17">Figs 84–88</xref></tp:nomenclature><tp:treatment-sec sec-type="diagnosis" id="SECID0ETMBI"><title>Diagnosis.</title><p>Both <italic><tp:taxon-name><tp:taxon-name-part taxon-name-part-type="genus" reg="Agmina">Agmina</tp:taxon-name-part> <tp:taxon-name-part taxon-name-part-type="species" reg="monstrosa">monstrosa</tp:taxon-name-part></tp:taxon-name></italic> sp. nov. and <italic><tp:taxon-name><tp:taxon-name-part taxon-name-part-type="genus" reg="Agmina">A.</tp:taxon-name-part> <tp:taxon-name-part taxon-name-part-type="species" reg="cerritula">cerritula</tp:taxon-name-part></tp:taxon-name></italic> sp. nov. have genitalia with inferior appendages that form a very long, slender and dorsally curving process, which make them easily recognised from other <italic><tp:taxon-name><tp:taxon-name-part taxon-name-part-type="genus" reg="Agmina">Agmina</tp:taxon-name-part></tp:taxon-name></italic> species. <italic><tp:taxon-name><tp:taxon-name-part taxon-name-part-type="genus" reg="Agmina">Agmina</tp:taxon-name-part> <tp:taxon-name-part taxon-name-part-type="species" reg="monstrosa">monstrosa</tp:taxon-name-part></tp:taxon-name></italic> sp. nov. is distinguished from <italic><tp:taxon-name><tp:taxon-name-part taxon-name-part-type="genus" reg="Agmina">A.</tp:taxon-name-part> <tp:taxon-name-part taxon-name-part-type="species" reg="cerritula">cerritula</tp:taxon-name-part></tp:taxon-name></italic> sp. nov. by having clearly narrowing sternal processes in lateral view and that the apex is tapering into a long, ventrally orientated tip, and the superior appendages are narrowing posteriorly instead of broadening as in <italic><tp:taxon-name><tp:taxon-name-part taxon-name-part-type="genus" reg="Agmina">A.</tp:taxon-name-part> <tp:taxon-name-part taxon-name-part-type="species" reg="monstrosa">monstrosa</tp:taxon-name-part></tp:taxon-name></italic> sp. nov.</p><fig id="F17" position="float" orientation="portrait"><object-id xmlns:xlink="http://www.w3.org/1999/xlink" content-type="doi" xlink:type="simple">10.3897/zookeys.956.51592.figures84-88</object-id><object-id xmlns:xlink="http://www.w3.org/1999/xlink" content-type="arpha" xlink:type="simple">2E4F6540-E182-5A20-A9DB-4FE70BF06ABF</object-id><label>Figures 84–88.</label><caption><p><italic><tp:taxon-name><tp:taxon-name-part taxon-name-part-type="genus" reg="Agmina">Agmina</tp:taxon-name-part> <tp:taxon-name-part taxon-name-part-type="species" reg="monstrosa">monstrosa</tp:taxon-name-part></tp:taxon-name></italic> sp. nov. male holotype <bold>84</bold> genitalia, left lateral view <bold>85</bold> genitalia, dorsal view <bold>86</bold> genitalia, ventral view <bold>87</bold> phallus, lateral view <bold>88</bold> phallus, ventral view.</p></caption><graphic xmlns:xlink="http://www.w3.org/1999/xlink" xlink:href="zookeys-956-049-g017.jpg" position="float" orientation="portrait" xlink:type="simple" id="oo_439935.jpg"><uri content-type="original_file" xlink:type="simple">https://binary.pensoft.net/fig/439935</uri></graphic></fig></tp:treatment-sec><tp:treatment-sec sec-type="etymology" id="SECID0EZPBI"><title>Etymology.</title><p><italic>Monstrosa</italic>, from Latin, meaning monstrous. Named for the weirdly shaped inferior appendage.</p></tp:treatment-sec><tp:treatment-sec sec-type="material" id="SECID0EGQBI"><title>Material examined.</title><p><bold><italic>Holotype</italic></bold>: New Caledonia – <bold>Province Sud</bold> • ♂; Dumbea River, Branche Sud; <named-content xmlns:xlink="http://www.w3.org/1999/xlink" content-type="dwc:verbatimCoordinates" xlink:type="simple"><named-content content-type="geo-json" specific-use="{&#34;type&#34;:&#34;Point&#34;,&#34;coordinates&#34;:[166.502450,-22.139067]}" id="NCID0EWQBI" xlink:type="simple">22°08.344'S, 166°30.147'E</named-content></named-content>; 42 m; 3.xi.2003; light trap; loc#006; leg. KA Johanson; <named-content xmlns:xlink="http://www.w3.org/1999/xlink" content-type="dwc:institutional_code" xlink:type="simple">MNHN</named-content>.</p></tp:treatment-sec><tp:treatment-sec sec-type="description" id="SECID0EARBI"><title>Measurements.</title><p>Fore wing length 4.8 mm (<italic>N</italic> = 1). Total length of genitalia: 1.0 mm.</p></tp:treatment-sec><tp:treatment-sec sec-type="description" id="SECID0EIRBI"><title>Description.</title><p><bold><italic>Genitalia</italic></bold>: In lateral view, segment IX sharply triangular anteriorly, apex located ventrally; in ventral view anteriorly oblong. Sternal processes, lateral view, with each apex greatly exceeding apex of superior appendage, robust, widest at mid-length, then tapering along its length, with straight margins, acuminate apex strongly curving posteroventrad; in ventral view, very long, nearly parallel, tapering along their length, posterior third uniformly narrow, with acuminate apex directed mesad. Tergum X in lateral view saddle-shaped, anteriorly semi-triangular with almost straight dorsal margin, slightly longer than superior appendage; in dorsal view, mesally fused, almost rectangular, inner margins forming bell. Parameres starting before tergum X, in lateral view wide at base, then slender, apex complex with multiple branches, possibly forming a loop, reaching apex of superior appendage; in dorsal view, separated, initially converging, then twisting and diverging, slightly widening along their length, apex forming large loop covered by superior appendage. Superior appendages, in lateral view, small, cone-shaped with convex anteroventral margin, slightly shorter than tergum X; in dorsal view very stout, slightly longer than wide, apex rounded, mesally with stout claw-like process directed anteromesad, followed by small triangular process and slightly larger claw-like process. Inferior appendages, in lateral view, slender, longer than sternal process, initially directed posteroventrad, then widely curving, forming a very wide U-shape, with acuminate apex directed almost dorsad posterodorsally of apex of sternal process; in ventral view long, slender, tubular with almost straight margins, longer than sternal processes, apex acuminate. Phallus, in lateral view shorter than segment IX, slender, tubular, straight, with long spine-like process near anterior end; in ventral view tapering along its length, widening at apex, two large rounded lateral lobes at anterior end.</p></tp:treatment-sec><tp:treatment-sec sec-type="Additional information" id="SECID0ETRBI"><title>Additional information.</title><p>This species was referred to as “sp. 7” in <xref ref-type="bibr" rid="B4">Espeland and Johanson (2010a)</xref>.</p></tp:treatment-sec><ref-list><ref id="B4"><mixed-citation xmlns:xlink="http://www.w3.org/1999/xlink" xlink:type="simple"><person-group><name name-style="western"><surname>Espeland</surname><given-names>M</given-names></name><name name-style="western"><surname>Johanson</surname><given-names>KA</given-names></name></person-group> (<year>2010a</year>) <article-title>The diversity and radiation of the largest monophyletic animal group on New Caledonia (<tp:taxon-name><tp:taxon-name-part taxon-name-part-type="order">Trichoptera</tp:taxon-name-part></tp:taxon-name>: <tp:taxon-name><tp:taxon-name-part taxon-name-part-type="family">Ecnomidae</tp:taxon-name-part></tp:taxon-name>: <tp:taxon-name><tp:taxon-name-part taxon-name-part-type="genus">Agmina</tp:taxon-name-part></tp:taxon-name>).</article-title><source>Journal of Evolutionary Biology</source><volume>23</volume>: <fpage>2112</fpage>–<lpage>2122</lpage>. <ext-link xlink:type="simple" ext-link-type="doi" xlink:href="10.1111/j.1420-9101.2010.02072.x">https://doi.org/10.1111/j.1420-9101.2010.02072.x</ext-link></mixed-citation></ref></ref-list></tp:taxon-treatment>
