# Supplementary material for: Description of 47 new species of the New Caledonian endemic caddisfly genus Agmina Ward & Schefter (Trichoptera, Ecnomidae)
Source: Zookeys. 2020 Aug 6;956:49–162. doi: 10.3897/zookeys.956.51592 (PMC7426283; doi:10.3897/zookeys.956.51592)
Supplement: XML Treatment for Agmina chela [file zookeys.956.51592-treatment19.xml]

<!DOCTYPE tp:taxon-treatment
  PUBLIC "-//TaxonX//DTD Taxonomic Treatment Publishing DTD v0 20100105//EN" "tax-treatment-NSO.dtd">
<tp:taxon-treatment xmlns:tp="http://www.plazi.org/taxpub"><tp:treatment-meta><kwd-group><label>Taxon classification</label><kwd><named-content xmlns:xlink="http://www.w3.org/1999/xlink" content-type="kingdom">Animalia</named-content></kwd><kwd><named-content xmlns:xlink="http://www.w3.org/1999/xlink" content-type="order">Trichoptera</named-content></kwd><kwd><named-content xmlns:xlink="http://www.w3.org/1999/xlink" content-type="family">Ecnomidae</named-content></kwd></kwd-group><mixed-citation publication-type="journal"><person-group><name><surname>Espeland</surname><given-names>Marianne</given-names></name><name><surname>Sjöberg</surname><given-names>Tin</given-names></name><name><surname>Johanson</surname><given-names>Kjell Arne</given-names></name></person-group><article-title>Description of 47 new species of the New Caledonian endemic caddisfly genus <italic><tp:taxon-name><tp:taxon-name-part taxon-name-part-type="genus" reg="Agmina">Agmina</tp:taxon-name-part></tp:taxon-name></italic> Ward &amp; Schefter (<tp:taxon-name><tp:taxon-name-part taxon-name-part-type="order">Trichoptera</tp:taxon-name-part></tp:taxon-name>, <tp:taxon-name><tp:taxon-name-part taxon-name-part-type="family">Ecnomidae</tp:taxon-name-part></tp:taxon-name>)</article-title><source>Zookeys</source><day>06</day><month>8</month><year>2020</year><volume>956</volume><fpage>49</fpage><lpage>162</lpage><pub-id pub-id-type="doi">10.3897/zookeys.956.51592</pub-id></mixed-citation></tp:treatment-meta><tp:nomenclature><tp:taxon-name><object-id xmlns:xlink="http://www.w3.org/1999/xlink" content-type="arpha" xlink:type="simple">452D80E4-7C92-5FC3-9206-674D81ABB53E</object-id>
              <tp:taxon-name-part taxon-name-part-type="genus" reg="Agmina">Agmina</tp:taxon-name-part>
              <tp:taxon-name-part taxon-name-part-type="species" reg="chela">chela</tp:taxon-name-part>
              <object-id xmlns:xlink="http://www.w3.org/1999/xlink" content-type="zoobank" xlink:type="simple">http://zoobank.org/7547FEDE-D338-4EB3-8B5D-DE125EBE80CB</object-id>
            </tp:taxon-name><tp:taxon-status xmlns:xlink="http://www.w3.org/1999/xlink" xlink:type="simple">sp. nov.</tp:taxon-status><xref ref-type="fig" rid="F19">Figs 94–98</xref></tp:nomenclature><tp:treatment-sec sec-type="diagnosis" id="SECID0EW3BI"><title>Diagnosis.</title><p>The inferior appendages of <italic><tp:taxon-name><tp:taxon-name-part taxon-name-part-type="genus" reg="Agmina">A.</tp:taxon-name-part> <tp:taxon-name-part taxon-name-part-type="species" reg="chela">chela</tp:taxon-name-part></tp:taxon-name></italic> sp. nov. are distinguished from those of most other species in the genus due to being almost rectangular in ventral view; and a wide, with a convex ventral margin and presence of a posterodorsal and posteroventral process when viewed from the lateral side. The inferior appendages of <italic><tp:taxon-name><tp:taxon-name-part taxon-name-part-type="genus" reg="Agmina">Agmina</tp:taxon-name-part> <tp:taxon-name-part taxon-name-part-type="species" reg="diriwi">diriwi</tp:taxon-name-part></tp:taxon-name></italic> Ward &amp; Schefter, 2000, and <italic><tp:taxon-name><tp:taxon-name-part taxon-name-part-type="genus" reg="Agmina">A.</tp:taxon-name-part> <tp:taxon-name-part taxon-name-part-type="species" reg="hexacantha">hexacantha</tp:taxon-name-part></tp:taxon-name></italic> Ward, 2003 resemble those of <italic><tp:taxon-name><tp:taxon-name-part taxon-name-part-type="genus" reg="Agmina">A.</tp:taxon-name-part> <tp:taxon-name-part taxon-name-part-type="species" reg="chela">chela</tp:taxon-name-part></tp:taxon-name></italic> sp. nov. in lateral view, except lacking the posterodorsal processes, and in ventral view the shape of the appendages is different, i.e., the plate is produced posteriorly in <italic><tp:taxon-name><tp:taxon-name-part taxon-name-part-type="genus" reg="Agmina">A.</tp:taxon-name-part> <tp:taxon-name-part taxon-name-part-type="species" reg="chela">chela</tp:taxon-name-part></tp:taxon-name></italic> while excised in <italic><tp:taxon-name><tp:taxon-name-part taxon-name-part-type="genus" reg="Agmina">A.</tp:taxon-name-part> <tp:taxon-name-part taxon-name-part-type="species" reg="diriwi">diriwi</tp:taxon-name-part></tp:taxon-name></italic> and <italic><tp:taxon-name><tp:taxon-name-part taxon-name-part-type="genus" reg="Agmina">A.</tp:taxon-name-part> <tp:taxon-name-part taxon-name-part-type="species" reg="hexacantha">hexacantha</tp:taxon-name-part></tp:taxon-name></italic>. The species that is closest morphologically is <italic><tp:taxon-name><tp:taxon-name-part taxon-name-part-type="genus" reg="Agmina">A.</tp:taxon-name-part> <tp:taxon-name-part taxon-name-part-type="species" reg="rectangulata">rectangulata</tp:taxon-name-part></tp:taxon-name></italic> sp. nov. <italic><tp:taxon-name><tp:taxon-name-part taxon-name-part-type="genus" reg="Agmina">Agmina</tp:taxon-name-part> <tp:taxon-name-part taxon-name-part-type="species" reg="chela">chela</tp:taxon-name-part></tp:taxon-name></italic> sp. nov. is distinguished from <italic><tp:taxon-name><tp:taxon-name-part taxon-name-part-type="genus" reg="Agmina">A.</tp:taxon-name-part> <tp:taxon-name-part taxon-name-part-type="species" reg="rectangulata">rectangulata</tp:taxon-name-part></tp:taxon-name></italic> sp. nov. in the inferior appendages by the, in lateral view, slightly larger posterodorsal process; in ventral view, a more truncate posterior margin of inferior appendages; and the superior appendage is clearly longer than in <italic><tp:taxon-name><tp:taxon-name-part taxon-name-part-type="genus" reg="Agmina">A.</tp:taxon-name-part> <tp:taxon-name-part taxon-name-part-type="species" reg="rectangulata">rectangulata</tp:taxon-name-part></tp:taxon-name></italic> sp. nov., as seen in lateral view.</p><fig id="F19" position="float" orientation="portrait"><object-id xmlns:xlink="http://www.w3.org/1999/xlink" content-type="doi" xlink:type="simple">10.3897/zookeys.956.51592.figures94-98</object-id><object-id xmlns:xlink="http://www.w3.org/1999/xlink" content-type="arpha" xlink:type="simple">9011F2C9-5C7A-556E-A52F-8505A83704F8</object-id><label>Figures 94–98.</label><caption><p><italic><tp:taxon-name><tp:taxon-name-part taxon-name-part-type="genus" reg="Agmina">Agmina</tp:taxon-name-part> <tp:taxon-name-part taxon-name-part-type="species" reg="chela">chela</tp:taxon-name-part></tp:taxon-name></italic> sp. nov. male holotype <bold>94</bold> genitalia, left lateral view <bold>95</bold> genitalia, dorsal view <bold>96</bold> genitalia, ventral view <bold>97</bold> phallus, lateral view <bold>98</bold> phallus, ventral view.</p></caption><graphic xmlns:xlink="http://www.w3.org/1999/xlink" xlink:href="zookeys-956-049-g019.jpg" position="float" orientation="portrait" xlink:type="simple" id="oo_439937.jpg"><uri content-type="original_file" xlink:type="simple">https://binary.pensoft.net/fig/439937</uri></graphic></fig></tp:treatment-sec><tp:treatment-sec sec-type="etymology" id="SECID0EXBCI"><title>Etymology.</title><p>From Greek <italic>chela</italic> (noun, feminine), meaning pincer-like claw. Named for the crab-claw shaped inferior appendage in lateral view.</p></tp:treatment-sec><tp:treatment-sec sec-type="material" id="SECID0EHCCI"><title>Material examined.</title><p><bold><italic>Holotype</italic></bold>: New Caledonia, Province Sud, Monts des Koghis, ca 300 m S Koghi Restaurant, <named-content xmlns:xlink="http://www.w3.org/1999/xlink" content-type="dwc:verbatimCoordinates" xlink:type="simple"><named-content content-type="geo-json" specific-use="{&#34;type&#34;:&#34;Point&#34;,&#34;coordinates&#34;:[166.501670,-22.182880]}" id="NCID0EM2AG" xlink:type="simple">22.18288S, 166.50167E</named-content></named-content>, 457 m, 16–26.xi.2003, Malaise trap, loc#001a [KA Johanson].</p><p><bold><italic>Paratypes</italic></bold>: New Caledonia – <bold>Province Sud</bold> • 1 ♂; Monts des Koghis, ca 300 m S Koghi Restaurant; <named-content xmlns:xlink="http://www.w3.org/1999/xlink" content-type="dwc:verbatimCoordinates" xlink:type="simple"><named-content content-type="geo-json" specific-use="{&#34;type&#34;:&#34;Point&#34;,&#34;coordinates&#34;:[166.502450,-22.182880]}" id="NCID0E5CCI" xlink:type="simple">22.18288S, 166.50245E</named-content></named-content>; 427 m; 2–16.xi.2003, Malaise trap, loc#003; leg. KA Johanson; <named-content xmlns:xlink="http://www.w3.org/1999/xlink" content-type="dwc:institutional_code" xlink:type="simple">NHRS</named-content>; • 1 ♂; Monts des Koghis, ca 300 m S Koghi Restaurant; <named-content xmlns:xlink="http://www.w3.org/1999/xlink" content-type="dwc:verbatimCoordinates" xlink:type="simple"><named-content content-type="geo-json" specific-use="{&#34;type&#34;:&#34;Point&#34;,&#34;coordinates&#34;:[166.501670,-22.182880]}" id="NCID0ELDCI" xlink:type="simple">22.18288S, 166.50167E</named-content></named-content>; 417 m; 2–16.xi.2003; Malaise trap; loc#004; leg. KA Johanson; <named-content xmlns:xlink="http://www.w3.org/1999/xlink" content-type="dwc:institutional_code" xlink:type="simple">NHRS</named-content>.</p></tp:treatment-sec><tp:treatment-sec sec-type="description" id="SECID0EVDCI"><title>Measurements.</title><p>Fore wing length 4.0–4.3 mm (<italic>N</italic> = 3). Total length of genitalia: 0.5 mm.</p></tp:treatment-sec><tp:treatment-sec sec-type="description" id="SECID0E4DCI"><title>Description.</title><p><bold><italic>Genitalia</italic></bold>: In lateral view, segment IX triangular anteriorly, apex located medially; in ventral view anteriorly U-shaped. Sternal processes, lateral view, with each apex almost reaching posterior apex of superior appendage, gently curving with convex dorsal margin and concave ventral margin, apex blunt; in ventral view, long, slender, almost parallel, blunt apex. Tergum X in lateral view anteriorly narrowly triangular with acuminate apex, anterior margin straight, dorsal margin slightly concave, shorter than superior appendage; in dorsal view, mesally fused, semi-rectangular, inner margins forming very wide U-shape. Parameres starting before tergum X, in lateral view widening along its length, apex club-shaped, not exceeding superior appendage; in dorsal view, separated, straight, club-shaped apices slightly converging, with complex, sheet-like structure curving ventrally, ending just below superior appendage, anterior end semi-triangular. Superior appendages, in lateral view, longer than wide, anterior margin straight, apex rounded, slightly tapering along its length; in dorsal view robust, longer than wide, apex rounded with claw-shaped spine directed mesoanterad. Inferior appendages, in lateral view, with dorsoposterad orientated slightly shorter, but broader straight dorsal branch; ventral branch longer, curving at base, then straight, orientated dorsoposterad; in ventral view almost rectangular with oval anterior margin, posterior margin almost straight, narrow ventral process with blunt apex, dorsal processes clearly exceeding posterior margin, apices rounded with rounded notch mesally, lateral margins straight. Phallus, in lateral view shorter than segment IX, dorsal margin concave, ventral margin almost straight; in ventral view uniformly tapering along its length, with narrow lateral lobes at anterior end.</p></tp:treatment-sec><tp:treatment-sec sec-type="Additional information" id="SECID0EIECI"><title>Additional information.</title><p>This species was referred to as “sp. 55” in <xref ref-type="bibr" rid="B4">Espeland and Johanson (2010a)</xref>.</p></tp:treatment-sec><ref-list><ref id="B4"><mixed-citation xmlns:xlink="http://www.w3.org/1999/xlink" xlink:type="simple"><person-group><name name-style="western"><surname>Espeland</surname><given-names>M</given-names></name><name name-style="western"><surname>Johanson</surname><given-names>KA</given-names></name></person-group> (<year>2010a</year>) <article-title>The diversity and radiation of the largest monophyletic animal group on New Caledonia (<tp:taxon-name><tp:taxon-name-part taxon-name-part-type="order">Trichoptera</tp:taxon-name-part></tp:taxon-name>: <tp:taxon-name><tp:taxon-name-part taxon-name-part-type="family">Ecnomidae</tp:taxon-name-part></tp:taxon-name>: <tp:taxon-name><tp:taxon-name-part taxon-name-part-type="genus">Agmina</tp:taxon-name-part></tp:taxon-name>).</article-title><source>Journal of Evolutionary Biology</source><volume>23</volume>: <fpage>2112</fpage>–<lpage>2122</lpage>. <ext-link xlink:type="simple" ext-link-type="doi" xlink:href="10.1111/j.1420-9101.2010.02072.x">https://doi.org/10.1111/j.1420-9101.2010.02072.x</ext-link></mixed-citation></ref></ref-list></tp:taxon-treatment>
