# Supplementary material for: Description of 47 new species of the New Caledonian endemic caddisfly genus Agmina Ward & Schefter (Trichoptera, Ecnomidae)
Source: Zookeys. 2020 Aug 6;956:49–162. doi: 10.3897/zookeys.956.51592 (PMC7426283; doi:10.3897/zookeys.956.51592)
Supplement: XML Treatment for Agmina piscaria [file zookeys.956.51592-treatment20.xml]

<!DOCTYPE tp:taxon-treatment
  PUBLIC "-//TaxonX//DTD Taxonomic Treatment Publishing DTD v0 20100105//EN" "tax-treatment-NSO.dtd">
<tp:taxon-treatment xmlns:tp="http://www.plazi.org/taxpub"><tp:treatment-meta><kwd-group><label>Taxon classification</label><kwd><named-content xmlns:xlink="http://www.w3.org/1999/xlink" content-type="kingdom">Animalia</named-content></kwd><kwd><named-content xmlns:xlink="http://www.w3.org/1999/xlink" content-type="order">Trichoptera</named-content></kwd><kwd><named-content xmlns:xlink="http://www.w3.org/1999/xlink" content-type="family">Ecnomidae</named-content></kwd></kwd-group><mixed-citation publication-type="journal"><person-group><name><surname>Espeland</surname><given-names>Marianne</given-names></name><name><surname>Sjöberg</surname><given-names>Tin</given-names></name><name><surname>Johanson</surname><given-names>Kjell Arne</given-names></name></person-group><article-title>Description of 47 new species of the New Caledonian endemic caddisfly genus <italic><tp:taxon-name><tp:taxon-name-part taxon-name-part-type="genus" reg="Agmina">Agmina</tp:taxon-name-part></tp:taxon-name></italic> Ward &amp; Schefter (<tp:taxon-name><tp:taxon-name-part taxon-name-part-type="order">Trichoptera</tp:taxon-name-part></tp:taxon-name>, <tp:taxon-name><tp:taxon-name-part taxon-name-part-type="family">Ecnomidae</tp:taxon-name-part></tp:taxon-name>)</article-title><source>Zookeys</source><day>06</day><month>8</month><year>2020</year><volume>956</volume><fpage>49</fpage><lpage>162</lpage><pub-id pub-id-type="doi">10.3897/zookeys.956.51592</pub-id></mixed-citation></tp:treatment-meta><tp:nomenclature><tp:taxon-name><object-id xmlns:xlink="http://www.w3.org/1999/xlink" content-type="arpha" xlink:type="simple">545728A4-E830-5380-99E1-FA8413826906</object-id>
              <tp:taxon-name-part taxon-name-part-type="genus" reg="Agmina">Agmina</tp:taxon-name-part>
              <tp:taxon-name-part taxon-name-part-type="species" reg="piscaria">piscaria</tp:taxon-name-part>
              <object-id xmlns:xlink="http://www.w3.org/1999/xlink" content-type="zoobank" xlink:type="simple">http://zoobank.org/AEBF5739-478F-4FD1-B86D-E72A2A0EB6D3</object-id>
            </tp:taxon-name><tp:taxon-status xmlns:xlink="http://www.w3.org/1999/xlink" xlink:type="simple">sp. nov.</tp:taxon-status><xref ref-type="fig" rid="F20">Figs 99–104</xref></tp:nomenclature><tp:treatment-sec sec-type="diagnosis" id="SECID0EZFCI"><title>Diagnosis.</title><p><italic><tp:taxon-name><tp:taxon-name-part taxon-name-part-type="genus" reg="Agmina">Agmina</tp:taxon-name-part> <tp:taxon-name-part taxon-name-part-type="species" reg="piscaria">piscaria</tp:taxon-name-part></tp:taxon-name></italic> sp. nov. is distinguished from other <tp:taxon-name><tp:taxon-name-part taxon-name-part-type="genus" reg="Agmina">Agmina</tp:taxon-name-part></tp:taxon-name> species in combination of having a subapical instead of apical position of the median hooks of the superior appendage, dorsal branch of inferior appendages that are hooked mesally at their apex, seen in dorsal view, the shape of the plate formed by the inferior appendages that is narrowly parallelogram-shaped with a long central lobe, and long, straight sternal process. Also <italic><tp:taxon-name><tp:taxon-name-part taxon-name-part-type="genus" reg="Agmina">A.</tp:taxon-name-part> <tp:taxon-name-part taxon-name-part-type="species" reg="amieuensis">amieuensis</tp:taxon-name-part></tp:taxon-name></italic> sp. nov. and <italic><tp:taxon-name><tp:taxon-name-part taxon-name-part-type="genus" reg="Agmina">A.</tp:taxon-name-part> <tp:taxon-name-part taxon-name-part-type="species" reg="christinae">christinae</tp:taxon-name-part></tp:taxon-name></italic> sp. nov. have a subapical position of the mesal hooks of the superior appendages, but <italic><tp:taxon-name><tp:taxon-name-part taxon-name-part-type="genus" reg="Agmina">A.</tp:taxon-name-part> <tp:taxon-name-part taxon-name-part-type="species" reg="amieuensis">amieuensis</tp:taxon-name-part></tp:taxon-name></italic> sp. nov. is separated from <italic><tp:taxon-name><tp:taxon-name-part taxon-name-part-type="genus" reg="Agmina">A.</tp:taxon-name-part> <tp:taxon-name-part taxon-name-part-type="species" reg="piscaria">piscaria</tp:taxon-name-part></tp:taxon-name></italic> sp. nov. by the tapering superior appendage in lateral view, the short sternal processes, and the different shape of the inferior appendage. <italic><tp:taxon-name><tp:taxon-name-part taxon-name-part-type="genus" reg="Agmina">Agmina</tp:taxon-name-part> <tp:taxon-name-part taxon-name-part-type="species" reg="christinae">christinae</tp:taxon-name-part></tp:taxon-name></italic> sp. nov. has a group of megasetae on the dorsobasal part of the superior appendages that are absent in <italic><tp:taxon-name><tp:taxon-name-part taxon-name-part-type="genus" reg="Agmina">A.</tp:taxon-name-part> <tp:taxon-name-part taxon-name-part-type="species" reg="piscaria">piscaria</tp:taxon-name-part></tp:taxon-name></italic> sp. nov.</p><fig id="F20" position="float" orientation="portrait"><object-id xmlns:xlink="http://www.w3.org/1999/xlink" content-type="doi" xlink:type="simple">10.3897/zookeys.956.51592.figures99-104</object-id><object-id xmlns:xlink="http://www.w3.org/1999/xlink" content-type="arpha" xlink:type="simple">5F8536FA-73AC-570A-AE17-7EEF8E1C5CE0</object-id><label>Figures 99–104.</label><caption><p><italic><tp:taxon-name><tp:taxon-name-part taxon-name-part-type="genus" reg="Agmina">Agmina</tp:taxon-name-part> <tp:taxon-name-part taxon-name-part-type="species" reg="piscaria">piscaria</tp:taxon-name-part></tp:taxon-name></italic> sp. nov. male holotype <bold>99</bold> genitalia, left lateral view <bold>100</bold> genitalia, dorsal view <bold>101</bold> posterodorsal part of inferior appendages, dorsal view <bold>102</bold> genitalia, ventral view <bold>103</bold> phallus, lateral view <bold>104</bold> phallus, ventral view.</p></caption><graphic xmlns:xlink="http://www.w3.org/1999/xlink" xlink:href="zookeys-956-049-g020.jpg" position="float" orientation="portrait" xlink:type="simple" id="oo_439938.jpg"><uri content-type="original_file" xlink:type="simple">https://binary.pensoft.net/fig/439938</uri></graphic></fig></tp:treatment-sec><tp:treatment-sec sec-type="etymology" id="SECID0EWJCI"><title>Etymology.</title><p><italic>Piscaria</italic>, from Latin, meaning fish-like. Named for the fish-shaped phallus in ventral view.</p></tp:treatment-sec><tp:treatment-sec sec-type="material" id="SECID0EDKCI"><title>Material examined.</title><p><bold><italic>Holotype</italic></bold>: New Caledonia – <bold>Province Sud</bold> • ♂; Mt. Panié; <named-content xmlns:xlink="http://www.w3.org/1999/xlink" content-type="dwc:verbatimCoordinates" xlink:type="simple"><named-content content-type="geo-json" specific-use="{&#34;type&#34;:&#34;Point&#34;,&#34;coordinates&#34;:[164.771390,-20.573060]}" id="NCID0ETKCI" xlink:type="simple">20.57306S, 164.77139E</named-content></named-content>; 902 m; 9.xii.2003; Malaise trap; loc#075; leg. KA Johanson; <named-content xmlns:xlink="http://www.w3.org/1999/xlink" content-type="dwc:institutional_code" xlink:type="simple">MNHN</named-content>.</p></tp:treatment-sec><tp:treatment-sec sec-type="description" id="SECID0E4KCI"><title>Measurements.</title><p>Fore wing length 4.5 mm (<italic>N</italic> = 1). Total length of genitalia: 0.6 mm.</p></tp:treatment-sec><tp:treatment-sec sec-type="description" id="SECID0EFLCI"><title>Description.</title><p><bold><italic>Genitalia</italic></bold>: In lateral view, segment IX triangular anteriorly, apex located medially; in ventral view anteriorly oblong. Sternal processes, lateral view, with each apex almost reaching posterior apex of superior appendage, anterior half triangular, abruptly narrowing around mid-length, posterior half slender, straight with semi-acute apex, directed posteroventrad; in ventral view, anterior half robust, slightly diverging, posterior half narrower, almost parallel, apices blunt. Tergum X in lateral view anterodorsally narrowly triangular, with anterior margin concave, dorsal margin straight, ventral margin convex, shorter than superior appendage; in dorsal view, mesally fused, strongly concave anteriorly, inner margin forming U-shape. Parameres in lateral view anteriorly triangular, then abruptly narrowing, midpart very slender, curving, apex much wider, club-shaped, directed dorsad, with two warts at posterior margin; in dorsal view, widely separated, bifurcated anteriorly, slender, anterior half slightly diverging, posterior half parallel, narrowly, club-shaped at apex. Superior appendages, in lateral view, largely oval, longer than wide, with wide setae at posterior part of dorsal margin; in dorsal view robust, slightly converging, lateral margin straight, mesal margin convex with claw-like process directed anteromesad near rounded. Inferior appendages, in lateral view, with dorsoposterad orientated dorsal branch with rounded apex slightly longer than ventroposterad-directed narrow, acuminate, ventral branch; in ventral view rhomboid, with ventral branch forming long, acute, central process, club-shaped dorsal processes exceeding posterior margin. Phallus, in lateral view as long as segment IX, tubular, of equal width along its length, curving upwards towards posterior; in ventral view fish-shaped.</p></tp:treatment-sec><tp:treatment-sec sec-type="Additional information" id="SECID0EQLCI"><title>Additional information.</title><p>This species was referred to as “sp. 30” in <xref ref-type="bibr" rid="B4">Espeland and Johanson (2010a)</xref>.</p></tp:treatment-sec><ref-list><ref id="B4"><mixed-citation xmlns:xlink="http://www.w3.org/1999/xlink" xlink:type="simple"><person-group><name name-style="western"><surname>Espeland</surname><given-names>M</given-names></name><name name-style="western"><surname>Johanson</surname><given-names>KA</given-names></name></person-group> (<year>2010a</year>) <article-title>The diversity and radiation of the largest monophyletic animal group on New Caledonia (<tp:taxon-name><tp:taxon-name-part taxon-name-part-type="order">Trichoptera</tp:taxon-name-part></tp:taxon-name>: <tp:taxon-name><tp:taxon-name-part taxon-name-part-type="family">Ecnomidae</tp:taxon-name-part></tp:taxon-name>: <tp:taxon-name><tp:taxon-name-part taxon-name-part-type="genus">Agmina</tp:taxon-name-part></tp:taxon-name>).</article-title><source>Journal of Evolutionary Biology</source><volume>23</volume>: <fpage>2112</fpage>–<lpage>2122</lpage>. <ext-link xlink:type="simple" ext-link-type="doi" xlink:href="10.1111/j.1420-9101.2010.02072.x">https://doi.org/10.1111/j.1420-9101.2010.02072.x</ext-link></mixed-citation></ref></ref-list></tp:taxon-treatment>
