# Supplementary material for: Description of 47 new species of the New Caledonian endemic caddisfly genus Agmina Ward & Schefter (Trichoptera, Ecnomidae)
Source: Zookeys. 2020 Aug 6;956:49–162. doi: 10.3897/zookeys.956.51592 (PMC7426283; doi:10.3897/zookeys.956.51592)
Supplement: XML Treatment for Agmina amplexa [file zookeys.956.51592-treatment21.xml]

<!DOCTYPE tp:taxon-treatment
  PUBLIC "-//TaxonX//DTD Taxonomic Treatment Publishing DTD v0 20100105//EN" "tax-treatment-NSO.dtd">
<tp:taxon-treatment xmlns:tp="http://www.plazi.org/taxpub"><tp:treatment-meta><kwd-group><label>Taxon classification</label><kwd><named-content xmlns:xlink="http://www.w3.org/1999/xlink" content-type="kingdom">Animalia</named-content></kwd><kwd><named-content xmlns:xlink="http://www.w3.org/1999/xlink" content-type="order">Trichoptera</named-content></kwd><kwd><named-content xmlns:xlink="http://www.w3.org/1999/xlink" content-type="family">Ecnomidae</named-content></kwd></kwd-group><mixed-citation publication-type="journal"><person-group><name><surname>Espeland</surname><given-names>Marianne</given-names></name><name><surname>Sjöberg</surname><given-names>Tin</given-names></name><name><surname>Johanson</surname><given-names>Kjell Arne</given-names></name></person-group><article-title>Description of 47 new species of the New Caledonian endemic caddisfly genus <italic><tp:taxon-name><tp:taxon-name-part taxon-name-part-type="genus" reg="Agmina">Agmina</tp:taxon-name-part></tp:taxon-name></italic> Ward &amp; Schefter (<tp:taxon-name><tp:taxon-name-part taxon-name-part-type="order">Trichoptera</tp:taxon-name-part></tp:taxon-name>, <tp:taxon-name><tp:taxon-name-part taxon-name-part-type="family">Ecnomidae</tp:taxon-name-part></tp:taxon-name>)</article-title><source>Zookeys</source><day>06</day><month>8</month><year>2020</year><volume>956</volume><fpage>49</fpage><lpage>162</lpage><pub-id pub-id-type="doi">10.3897/zookeys.956.51592</pub-id></mixed-citation></tp:treatment-meta><tp:nomenclature><tp:taxon-name><object-id xmlns:xlink="http://www.w3.org/1999/xlink" content-type="arpha" xlink:type="simple">902CC180-6ED1-5A1A-87F1-C7C5EB88D3AD</object-id>
              <tp:taxon-name-part taxon-name-part-type="genus" reg="Agmina">Agmina</tp:taxon-name-part>
              <tp:taxon-name-part taxon-name-part-type="species" reg="amplexa">amplexa</tp:taxon-name-part>
              <object-id xmlns:xlink="http://www.w3.org/1999/xlink" content-type="zoobank" xlink:type="simple">http://zoobank.org/D8630A6F-9F11-453F-AFE0-CFBCEDB8E5EB</object-id>
            </tp:taxon-name><tp:taxon-status xmlns:xlink="http://www.w3.org/1999/xlink" xlink:type="simple">sp. nov.</tp:taxon-status><xref ref-type="fig" rid="F21">Figs 105–109</xref></tp:nomenclature><tp:treatment-sec sec-type="diagnosis" id="SECID0ETOCI"><title>Diagnosis.</title><p><italic><tp:taxon-name><tp:taxon-name-part taxon-name-part-type="genus" reg="Agmina">Agmina</tp:taxon-name-part> <tp:taxon-name-part taxon-name-part-type="species" reg="amplexa">amplexa</tp:taxon-name-part></tp:taxon-name></italic> sp. nov. is unique in the genus in that the superior appendages are strongly modified with three strong hooks that are orientated mesad as seen in dorsal view. Also <italic><tp:taxon-name><tp:taxon-name-part taxon-name-part-type="genus" reg="Agmina">A.</tp:taxon-name-part> <tp:taxon-name-part taxon-name-part-type="species" reg="complexa">complexa</tp:taxon-name-part></tp:taxon-name></italic> sp. nov. have strongly modified superior appendages with large hooks but in <italic><tp:taxon-name><tp:taxon-name-part taxon-name-part-type="genus" reg="Agmina">A.</tp:taxon-name-part> <tp:taxon-name-part taxon-name-part-type="species" reg="complexa">complexa</tp:taxon-name-part></tp:taxon-name></italic> sp. nov. there are only one pair, which are strongly curved anteriorly instead of directed mesally, as seen in dorsal view.</p><fig id="F21" position="float" orientation="portrait"><object-id xmlns:xlink="http://www.w3.org/1999/xlink" content-type="doi" xlink:type="simple">10.3897/zookeys.956.51592.figures105-109</object-id><object-id xmlns:xlink="http://www.w3.org/1999/xlink" content-type="arpha" xlink:type="simple">6350395A-48F2-5047-AAA5-B44DD50C966A</object-id><label>Figures 105–109.</label><caption><p><italic><tp:taxon-name><tp:taxon-name-part taxon-name-part-type="genus" reg="Agmina">Agmina</tp:taxon-name-part> <tp:taxon-name-part taxon-name-part-type="species" reg="amplexa">amplexa</tp:taxon-name-part></tp:taxon-name></italic> sp. nov. male holotype <bold>105</bold> genitalia, left lateral view <bold>106</bold> genitalia, dorsal view <bold>107</bold> genitalia, ventral view <bold>108</bold> phallus, lateral view <bold>109</bold> phallus, ventral view.</p></caption><graphic xmlns:xlink="http://www.w3.org/1999/xlink" xlink:href="zookeys-956-049-g021.jpg" position="float" orientation="portrait" xlink:type="simple" id="oo_439939.jpg"><uri content-type="original_file" xlink:type="simple">https://binary.pensoft.net/fig/439939</uri></graphic></fig></tp:treatment-sec><tp:treatment-sec sec-type="etymology" id="SECID0E3QCI"><title>Etymology.</title><p><italic>Amplexa</italic>, from Latin, meaning embrace. Named for the superior appendages in dorsal view encircling each other.</p></tp:treatment-sec><tp:treatment-sec sec-type="material" id="SECID0EJRCI"><title>Material examined.</title><p><bold><italic>Holotype</italic></bold>: New Caledonia – <bold>Province Sud</bold> • ♂; Mt. Dzumac, source stream of Ouinne River, downstream crossing point to mountain track; <named-content xmlns:xlink="http://www.w3.org/1999/xlink" content-type="dwc:verbatimCoordinates" xlink:type="simple"><named-content content-type="geo-json" specific-use="{&#34;type&#34;:&#34;Point&#34;,&#34;coordinates&#34;:[166.474767,-22.033283]}" id="NCID0EZRCI" xlink:type="simple">22°01.997'S, 166°28.486'E</named-content></named-content>; 795 m; over ca. 30 m waterfall; 18.xi-4.xii.2003; Malaise trap; loc#031; leg. KA Johanson; <named-content xmlns:xlink="http://www.w3.org/1999/xlink" content-type="dwc:institutional_code" xlink:type="simple">MNHN</named-content>.</p><p><bold><italic>Paratype</italic></bold>: New Caledonia – <bold>Province Sud</bold> • 1 ♂; Mt. Dzumac, source stream of Ouinne River, at crossing point to mountain track; <named-content xmlns:xlink="http://www.w3.org/1999/xlink" content-type="dwc:verbatimCoordinates" xlink:type="simple"><named-content content-type="geo-json" specific-use="{&#34;type&#34;:&#34;Point&#34;,&#34;coordinates&#34;:[166.476100,-22.036967]}" id="NCID0EPSCI" xlink:type="simple">22°02.218'S, 166°28.566'E</named-content></named-content>; 797 m; 18.xi.2003; light trap; loc#032; leg. KA Johanson; <named-content xmlns:xlink="http://www.w3.org/1999/xlink" content-type="dwc:institutional_code" xlink:type="simple">NHRS</named-content>.</p></tp:treatment-sec><tp:treatment-sec sec-type="description" id="SECID0EZSCI"><title>Measurements.</title><p>Fore wing length 3.5–4.2 mm (<italic>N</italic> = 2). Total length of genitalia: 0.7 mm.</p></tp:treatment-sec><tp:treatment-sec sec-type="description" id="SECID0EBTCI"><title>Description.</title><p><bold><italic>Genitalia</italic></bold>: In lateral view, segment IX narrowly U-shaped anteriorly, apex located mesally; in ventral view anteriorly ovoid. Sternal processes, lateral view, with each apex reaching posterior half of superior appendage, straight, directed posterad, narrowing along its length, apex acuminate. in ventral view, diverging, lateral margins convex, mesal margins slightly convex anteriorly, apices acuminate. Tergum X in lateral view triangular; in dorsal view, narrowly triangular with concave posterior margin. Parameres absent. Superior appendages, in lateral view, twice as long as tergum X, saddle-shaped with spine like ventral process, two tubular, curving mesal processes, the anterior largely parallel with dorsal margin, apex blunt, the posterior parallel with posterior margin with acute apex; in dorsal view long, anterior half straight, parallel, curved mesad at 90 degree angle at mid-length, tapering along its length, apex claw-like directed anterad; main branch bifurcating anteriorly, with slender mesal branch curving upwards with acuminate apex; second, narrowly triangular mesal branch originating between first mesal branch and the curve of main branch. Inferior appendages, in lateral view, with posterad orientated large, lobe-like, acute dorsal branch, ventral branch in the form of small tooth; in ventral view dorsal branch forming long, slender shape with convex margins and two slender, slightly converging posterior processes, ventral branch forming small central tooth. Phallus, in lateral view shorter than segment IX, tubular, straight, with anterior lateral lobes; in ventral view slightly wider posteriorly, thin lateral lobes anteriorly.</p></tp:treatment-sec><tp:treatment-sec sec-type="Additional information" id="SECID0EMTCI"><title>Additional information.</title><p>This species was referred to as “sp. 8” in <xref ref-type="bibr" rid="B4">Espeland and Johanson (2010a)</xref>.</p></tp:treatment-sec><ref-list><ref id="B4"><mixed-citation xmlns:xlink="http://www.w3.org/1999/xlink" xlink:type="simple"><person-group><name name-style="western"><surname>Espeland</surname><given-names>M</given-names></name><name name-style="western"><surname>Johanson</surname><given-names>KA</given-names></name></person-group> (<year>2010a</year>) <article-title>The diversity and radiation of the largest monophyletic animal group on New Caledonia (<tp:taxon-name><tp:taxon-name-part taxon-name-part-type="order">Trichoptera</tp:taxon-name-part></tp:taxon-name>: <tp:taxon-name><tp:taxon-name-part taxon-name-part-type="family">Ecnomidae</tp:taxon-name-part></tp:taxon-name>: <tp:taxon-name><tp:taxon-name-part taxon-name-part-type="genus">Agmina</tp:taxon-name-part></tp:taxon-name>).</article-title><source>Journal of Evolutionary Biology</source><volume>23</volume>: <fpage>2112</fpage>–<lpage>2122</lpage>. <ext-link xlink:type="simple" ext-link-type="doi" xlink:href="10.1111/j.1420-9101.2010.02072.x">https://doi.org/10.1111/j.1420-9101.2010.02072.x</ext-link></mixed-citation></ref></ref-list></tp:taxon-treatment>
