# Supplementary material for: Description of 47 new species of the New Caledonian endemic caddisfly genus Agmina Ward & Schefter (Trichoptera, Ecnomidae)
Source: Zookeys. 2020 Aug 6;956:49–162. doi: 10.3897/zookeys.956.51592 (PMC7426283; doi:10.3897/zookeys.956.51592)
Supplement: XML Treatment for Agmina caraffa [file zookeys.956.51592-treatment22.xml]

<!DOCTYPE tp:taxon-treatment
  PUBLIC "-//TaxonX//DTD Taxonomic Treatment Publishing DTD v0 20100105//EN" "tax-treatment-NSO.dtd">
<tp:taxon-treatment xmlns:tp="http://www.plazi.org/taxpub"><tp:treatment-meta><kwd-group><label>Taxon classification</label><kwd><named-content xmlns:xlink="http://www.w3.org/1999/xlink" content-type="kingdom">Animalia</named-content></kwd><kwd><named-content xmlns:xlink="http://www.w3.org/1999/xlink" content-type="order">Trichoptera</named-content></kwd><kwd><named-content xmlns:xlink="http://www.w3.org/1999/xlink" content-type="family">Ecnomidae</named-content></kwd></kwd-group><mixed-citation publication-type="journal"><person-group><name><surname>Espeland</surname><given-names>Marianne</given-names></name><name><surname>Sjöberg</surname><given-names>Tin</given-names></name><name><surname>Johanson</surname><given-names>Kjell Arne</given-names></name></person-group><article-title>Description of 47 new species of the New Caledonian endemic caddisfly genus <italic><tp:taxon-name><tp:taxon-name-part taxon-name-part-type="genus" reg="Agmina">Agmina</tp:taxon-name-part></tp:taxon-name></italic> Ward &amp; Schefter (<tp:taxon-name><tp:taxon-name-part taxon-name-part-type="order">Trichoptera</tp:taxon-name-part></tp:taxon-name>, <tp:taxon-name><tp:taxon-name-part taxon-name-part-type="family">Ecnomidae</tp:taxon-name-part></tp:taxon-name>)</article-title><source>Zookeys</source><day>06</day><month>8</month><year>2020</year><volume>956</volume><fpage>49</fpage><lpage>162</lpage><pub-id pub-id-type="doi">10.3897/zookeys.956.51592</pub-id></mixed-citation></tp:treatment-meta><tp:nomenclature><tp:taxon-name><object-id xmlns:xlink="http://www.w3.org/1999/xlink" content-type="arpha" xlink:type="simple">E4BA0087-7E3D-5A88-B65F-EEF1B863A85D</object-id>
              <tp:taxon-name-part taxon-name-part-type="genus" reg="Agmina">Agmina</tp:taxon-name-part>
              <tp:taxon-name-part taxon-name-part-type="species" reg="caraffa">caraffa</tp:taxon-name-part>
              <object-id xmlns:xlink="http://www.w3.org/1999/xlink" content-type="zoobank" xlink:type="simple">http://zoobank.org/877F45E8-18AC-430F-880F-7F05FB9BA902</object-id>
            </tp:taxon-name><tp:taxon-status xmlns:xlink="http://www.w3.org/1999/xlink" xlink:type="simple">sp. nov.</tp:taxon-status><xref ref-type="fig" rid="F22">Figs 110–114</xref></tp:nomenclature><tp:treatment-sec sec-type="diagnosis" id="SECID0E4UCI"><title>Diagnosis.</title><p><italic><tp:taxon-name><tp:taxon-name-part taxon-name-part-type="genus" reg="Agmina">Agmina</tp:taxon-name-part> <tp:taxon-name-part taxon-name-part-type="species" reg="caraffa">caraffa</tp:taxon-name-part></tp:taxon-name></italic> sp. nov. is distinguished from all other <italic><tp:taxon-name><tp:taxon-name-part taxon-name-part-type="genus" reg="Agmina">Agmina</tp:taxon-name-part></tp:taxon-name></italic> species in the presence of a pair of long, slender and curving parameres, each armed with tubular megasetae at the meso-ventral face of the posterodorsal apex; and a perfect triangular superior appendage in lateral view.</p><fig id="F22" position="float" orientation="portrait"><object-id xmlns:xlink="http://www.w3.org/1999/xlink" content-type="doi" xlink:type="simple">10.3897/zookeys.956.51592.figures110-114</object-id><object-id xmlns:xlink="http://www.w3.org/1999/xlink" content-type="arpha" xlink:type="simple">F1B7D803-D9AB-5461-A071-0E7E415F2AD8</object-id><label>Figures 110–114.</label><caption><p><italic><tp:taxon-name><tp:taxon-name-part taxon-name-part-type="genus" reg="Agmina">Agmina</tp:taxon-name-part> <tp:taxon-name-part taxon-name-part-type="species" reg="caraffa">caraffa</tp:taxon-name-part></tp:taxon-name></italic> sp. nov. male holotype <bold>110</bold> genitalia, left lateral view <bold>111</bold> genitalia, dorsal view <bold>112</bold> genitalia, ventral view <bold>113</bold> phallus, lateral view <bold>114</bold> phallus, ventral view.</p></caption><graphic xmlns:xlink="http://www.w3.org/1999/xlink" xlink:href="zookeys-956-049-g022.jpg" position="float" orientation="portrait" xlink:type="simple" id="oo_439940.jpg"><uri content-type="original_file" xlink:type="simple">https://binary.pensoft.net/fig/439940</uri></graphic></fig></tp:treatment-sec><tp:treatment-sec sec-type="etymology" id="SECID0EXWCI"><title>Etymology.</title><p>Named for the carafe-shaped phallus in lateral view.</p></tp:treatment-sec><tp:treatment-sec sec-type="material" id="SECID0E3WCI"><title>Material examined.</title><p><bold><italic>Holotype</italic></bold>: New Caledonia – <bold>Province Sud</bold> • ♂; stream crossing Nouméa-Yaté road immediately W of turnoff to Rivière Bleue Reserve; <named-content xmlns:xlink="http://www.w3.org/1999/xlink" content-type="dwc:verbatimCoordinates" xlink:type="simple"><named-content content-type="geo-json" specific-use="{&#34;type&#34;:&#34;Point&#34;,&#34;coordinates&#34;:[166.741233,-22.169850]}" id="NCID0EMXCI" xlink:type="simple">22°10.191'S, 166°44.474'E</named-content></named-content>; 162 m; 22.xi-4.xii.2003; Malaise trap; loc#040; leg. KA Johanson; <named-content xmlns:xlink="http://www.w3.org/1999/xlink" content-type="dwc:institutional_code" xlink:type="simple">MNHN</named-content>.</p></tp:treatment-sec><tp:treatment-sec sec-type="description" id="SECID0EWXCI"><title>Measurements.</title><p>Fore wing length 3.2 mm (<italic>N</italic> = 1). Total length of genitalia: 0.6 mm.</p></tp:treatment-sec><tp:treatment-sec sec-type="description" id="SECID0E5XCI"><title>Description.</title><p><bold><italic>Genitalia</italic></bold>: In lateral view, segment IX semi-triangular with rounded apex located medially; in ventral view anteriorly widely U-shaped. Sternal processes, lateral view, with each apex barely exceeding posterior apex of tergum X, ventral margin almost straight, dorsal margin with rectangular protrusion after mid-length, apex acuminate; in ventral view, parallel, triangular with acuminate apices, rounded lobes after mid-length on lateral margin. Tergum X in lateral view pot-shaped with anterior margin concave, posterior margin straight, higher than long; in dorsal view, irregularly quadrilateral with slightly concave posterior margin. Parameres long, in lateral view slender equally wide along their length, curving upwards towards narrowly club-shaped apex with megasetae at ventral margin, ending before apex of superior appendage; in dorsal view, anterior half slender, converging, posterior half diverging, apex complex sheet-like folding, with megasetae on mesal surface. Superior appendages, in lateral view, triangular, twice as long as tergum X, apex with short spine; in dorsal view stout, longer than wide, slightly widening along their length, abruptly narrowing towards posteromesad directed spine-like apex. Inferior appendages, in lateral view, with posterad orientated large, lobe-like, blunt dorsal branch, ventral branch in the form of small tooth; in ventral view dorsal branch forming slender shape narrowing along its length, with slightly convex margins, two slender, converging posterior processes, ventral branch forming central tooth. Phallus, in lateral view slightly shorter than segment IX, carafe-shaped, straight; in ventral view tubular, straight.</p></tp:treatment-sec><tp:treatment-sec sec-type="Additional information" id="SECID0EJYCI"><title>Additional information.</title><p>This species was referred to as “sp. 15” in <xref ref-type="bibr" rid="B4">Espeland and Johanson (2010a)</xref>.</p></tp:treatment-sec><ref-list><ref id="B4"><mixed-citation xmlns:xlink="http://www.w3.org/1999/xlink" xlink:type="simple"><person-group><name name-style="western"><surname>Espeland</surname><given-names>M</given-names></name><name name-style="western"><surname>Johanson</surname><given-names>KA</given-names></name></person-group> (<year>2010a</year>) <article-title>The diversity and radiation of the largest monophyletic animal group on New Caledonia (<tp:taxon-name><tp:taxon-name-part taxon-name-part-type="order">Trichoptera</tp:taxon-name-part></tp:taxon-name>: <tp:taxon-name><tp:taxon-name-part taxon-name-part-type="family">Ecnomidae</tp:taxon-name-part></tp:taxon-name>: <tp:taxon-name><tp:taxon-name-part taxon-name-part-type="genus">Agmina</tp:taxon-name-part></tp:taxon-name>).</article-title><source>Journal of Evolutionary Biology</source><volume>23</volume>: <fpage>2112</fpage>–<lpage>2122</lpage>. <ext-link xlink:type="simple" ext-link-type="doi" xlink:href="10.1111/j.1420-9101.2010.02072.x">https://doi.org/10.1111/j.1420-9101.2010.02072.x</ext-link></mixed-citation></ref></ref-list></tp:taxon-treatment>
