# Supplementary material for: Description of 47 new species of the New Caledonian endemic caddisfly genus Agmina Ward & Schefter (Trichoptera, Ecnomidae)
Source: Zookeys. 2020 Aug 6;956:49–162. doi: 10.3897/zookeys.956.51592 (PMC7426283; doi:10.3897/zookeys.956.51592)
Supplement: XML Treatment for Agmina rostrata [file zookeys.956.51592-treatment23.xml]

<!DOCTYPE tp:taxon-treatment
  PUBLIC "-//TaxonX//DTD Taxonomic Treatment Publishing DTD v0 20100105//EN" "tax-treatment-NSO.dtd">
<tp:taxon-treatment xmlns:tp="http://www.plazi.org/taxpub"><tp:treatment-meta><kwd-group><label>Taxon classification</label><kwd><named-content xmlns:xlink="http://www.w3.org/1999/xlink" content-type="kingdom">Animalia</named-content></kwd><kwd><named-content xmlns:xlink="http://www.w3.org/1999/xlink" content-type="order">Trichoptera</named-content></kwd><kwd><named-content xmlns:xlink="http://www.w3.org/1999/xlink" content-type="family">Ecnomidae</named-content></kwd></kwd-group><mixed-citation publication-type="journal"><person-group><name><surname>Espeland</surname><given-names>Marianne</given-names></name><name><surname>Sjöberg</surname><given-names>Tin</given-names></name><name><surname>Johanson</surname><given-names>Kjell Arne</given-names></name></person-group><article-title>Description of 47 new species of the New Caledonian endemic caddisfly genus <italic><tp:taxon-name><tp:taxon-name-part taxon-name-part-type="genus" reg="Agmina">Agmina</tp:taxon-name-part></tp:taxon-name></italic> Ward &amp; Schefter (<tp:taxon-name><tp:taxon-name-part taxon-name-part-type="order">Trichoptera</tp:taxon-name-part></tp:taxon-name>, <tp:taxon-name><tp:taxon-name-part taxon-name-part-type="family">Ecnomidae</tp:taxon-name-part></tp:taxon-name>)</article-title><source>Zookeys</source><day>06</day><month>8</month><year>2020</year><volume>956</volume><fpage>49</fpage><lpage>162</lpage><pub-id pub-id-type="doi">10.3897/zookeys.956.51592</pub-id></mixed-citation></tp:treatment-meta><tp:nomenclature><tp:taxon-name><object-id xmlns:xlink="http://www.w3.org/1999/xlink" content-type="arpha" xlink:type="simple">47A5D1ED-CBDA-540E-82F3-59EE86D5AADD</object-id>
              <tp:taxon-name-part taxon-name-part-type="genus" reg="Agmina">Agmina</tp:taxon-name-part>
              <tp:taxon-name-part taxon-name-part-type="species" reg="rostrata">rostrata</tp:taxon-name-part>
              <object-id xmlns:xlink="http://www.w3.org/1999/xlink" content-type="zoobank" xlink:type="simple">http://zoobank.org/B9FD1DF2-4FF7-45D3-B794-931C0DD18D5D</object-id>
            </tp:taxon-name><tp:taxon-status xmlns:xlink="http://www.w3.org/1999/xlink" xlink:type="simple">sp. nov.</tp:taxon-status><xref ref-type="fig" rid="F23">Figs 115–119</xref></tp:nomenclature><tp:treatment-sec sec-type="diagnosis" id="SECID0ER6CI"><title>Diagnosis.</title><p><italic><tp:taxon-name><tp:taxon-name-part taxon-name-part-type="genus" reg="Agmina">Agmina</tp:taxon-name-part> <tp:taxon-name-part taxon-name-part-type="species" reg="rostrata">rostrata</tp:taxon-name-part></tp:taxon-name></italic> sp. nov. is characterised by having long posteriorly orientated sternal processes that are almost parallel-sided along their length, and heavily sclerotised parameres with posterior part orientated dorsally and deeply bifurcated in lateral view. Also <italic><tp:taxon-name><tp:taxon-name-part taxon-name-part-type="genus" reg="Agmina">A.</tp:taxon-name-part> <tp:taxon-name-part taxon-name-part-type="species" reg="dathioensis">dathioensis</tp:taxon-name-part></tp:taxon-name></italic> sp. nov., <italic><tp:taxon-name><tp:taxon-name-part taxon-name-part-type="genus" reg="Agmina">A.</tp:taxon-name-part> <tp:taxon-name-part taxon-name-part-type="species" reg="rougensis">rougensis</tp:taxon-name-part></tp:taxon-name></italic> sp. nov. and <italic><tp:taxon-name><tp:taxon-name-part taxon-name-part-type="genus" reg="Agmina">A.</tp:taxon-name-part> <tp:taxon-name-part taxon-name-part-type="species" reg="lata">lata</tp:taxon-name-part></tp:taxon-name></italic> sp. nov. have long and parallel-sided sternal processes in lateral view. <italic><tp:taxon-name><tp:taxon-name-part taxon-name-part-type="genus" reg="Agmina">Agmina</tp:taxon-name-part> <tp:taxon-name-part taxon-name-part-type="species" reg="rostrata">rostrata</tp:taxon-name-part></tp:taxon-name></italic> sp. nov. is distinguished from <italic><tp:taxon-name><tp:taxon-name-part taxon-name-part-type="genus" reg="Agmina">A.</tp:taxon-name-part> <tp:taxon-name-part taxon-name-part-type="species" reg="dathioensis">dathioensis</tp:taxon-name-part></tp:taxon-name></italic> sp. nov. in that the sternal process is orientated posteriorly, not ventrally; and from <italic><tp:taxon-name><tp:taxon-name-part taxon-name-part-type="genus" reg="Agmina">A.</tp:taxon-name-part> <tp:taxon-name-part taxon-name-part-type="species" reg="lata">lata</tp:taxon-name-part></tp:taxon-name></italic> sp. nov. in the slightly narrower sternal process in lateral view, and absence of megasetae on the posterior apex of the parameres on the mesal face of the superior appendages.</p><fig id="F23" position="float" orientation="portrait"><object-id xmlns:xlink="http://www.w3.org/1999/xlink" content-type="doi" xlink:type="simple">10.3897/zookeys.956.51592.figures115-119</object-id><object-id xmlns:xlink="http://www.w3.org/1999/xlink" content-type="arpha" xlink:type="simple">37463F19-2398-598B-8A6F-F4A8E6797256</object-id><label>Figures 115–119.</label><caption><p><italic><tp:taxon-name><tp:taxon-name-part taxon-name-part-type="genus" reg="Agmina">Agmina</tp:taxon-name-part> <tp:taxon-name-part taxon-name-part-type="species" reg="rostrata">rostrata</tp:taxon-name-part></tp:taxon-name></italic> sp. nov. male holotype <bold>115</bold> genitalia, left lateral view <bold>116</bold> genitalia, dorsal view <bold>117</bold> genitalia, ventral view <bold>118</bold> phallus, lateral view <bold>119</bold> phallus, ventral view.</p></caption><graphic xmlns:xlink="http://www.w3.org/1999/xlink" xlink:href="zookeys-956-049-g023.jpg" position="float" orientation="portrait" xlink:type="simple" id="oo_439942.jpg"><uri content-type="original_file" xlink:type="simple">https://binary.pensoft.net/fig/439942</uri></graphic></fig></tp:treatment-sec><tp:treatment-sec sec-type="etymology" id="SECID0EGDDI"><title>Etymology.</title><p><italic>Rostrata</italic>, from Latin, meaning beak-shaped. Named for the medial processes on the superior appendage in ventral view, together forming a beak-shaped process.</p></tp:treatment-sec><tp:treatment-sec sec-type="material" id="SECID0ETDDI"><title>Material examined.</title><p><bold><italic>Holotype</italic></bold>: New Caledonia – <bold>Province Sud</bold> • ♂; Dumbea River, Branche Nord, 2.2 km SE summit of Mt. Piditéré; <named-content xmlns:xlink="http://www.w3.org/1999/xlink" content-type="dwc:verbatimCoordinates" xlink:type="simple"><named-content content-type="geo-json" specific-use="{&#34;type&#34;:&#34;Point&#34;,&#34;coordinates&#34;:[166.498317,-22.125050]}" id="NCID0EDEDI" xlink:type="simple">22°07.503'S, 166°29.899'E</named-content></named-content>; 25 m; 21.i.2004; light trap; loc#124a; leg. KA Johanson &amp; C Pöllabauer; <named-content xmlns:xlink="http://www.w3.org/1999/xlink" content-type="dwc:institutional_code" xlink:type="simple">MNHN</named-content>.</p><p><bold><italic>Paratype</italic></bold>: New Caledonia – <bold>Province Sud</bold> • 1 ♂; same data as holotype; • 1 ♂; Dumbea River, Branche Sud; <named-content xmlns:xlink="http://www.w3.org/1999/xlink" content-type="dwc:verbatimCoordinates" xlink:type="simple"><named-content content-type="geo-json" specific-use="{&#34;type&#34;:&#34;Point&#34;,&#34;coordinates&#34;:[166.502450,-22.139067]}" id="NCID0EZEDI" xlink:type="simple">22°08.344'S, 166°30.147'E</named-content></named-content>; 42 m; 3.xi.2003; light trap; loc#006; leg. KA Johanson; <named-content xmlns:xlink="http://www.w3.org/1999/xlink" content-type="dwc:institutional_code" xlink:type="simple">NHRS</named-content>.</p></tp:treatment-sec><tp:treatment-sec sec-type="description" id="SECID0EDFDI"><title>Measurements.</title><p>Fore wing length 2.9–3.5 mm (<italic>N</italic> = 2). Total length of genitalia: 0.5 mm.</p></tp:treatment-sec><tp:treatment-sec sec-type="description" id="SECID0ELFDI"><title>Description.</title><p><bold><italic>Genitalia</italic></bold>: In lateral view, segment IX sharply triangular anteriorly, apex located dorsally; in ventral view anteriorly shallowly oblong. Sternal processes, lateral view, with each apex almost reaching apex of superior appendage, gently tapering along its length, slightly anti-sigmoid, apex truncated; in ventral view, parallel, of similar width throughout its length, slightly bulging at mid-length, apex acute, directed mesad. Tergum X in lateral view trapezoid, shorter than superior appendage, in dorsal view, mesally fused, semi-rectangular with rounded posterior corners, inner margin forming shallow, wide U. Parameres in lateral view complex, multi-branched, anteriorly directed posteromesad, then turning posterodorsad at 90 degree angle, gradually widening with two-pronged apex directed dorsad, mesal branch originating close to 90 degree angle, with wide circular apex; in dorsal view, widest at mid-length, there with large open beak-shaped protrusion directed mesad. Superior appendages, in lateral view, irregularly axe-blade shaped with acute, tooth-shaped apex dorsally, dorsal margin slightly concave, ventral margin convex; in dorsal view, obtuse triangular with apex directed mesally. Inferior appendages, in lateral view, with dorsoanterad orientated slender dorsal branch with hooked, acute apex, ventral branch directed dorsoposterad, wider, shorter, with semi-acute apex, both branches exceeding dorsal margin of sternal process; in ventral view slender, with convex lateral margins, narrow, rounded anteriorly, slightly widening towards mid-length, ventral branch forming two broad posterior processes with blunt apices. Phallus, in lateral view shorter than segment IX, slightly narrowing along its length, posterior end acute; in ventral view irregular.</p></tp:treatment-sec><tp:treatment-sec sec-type="Additional information" id="SECID0EWFDI"><title>Additional information.</title><p>This species was referred to as “sp. 4” in <xref ref-type="bibr" rid="B4">Espeland and Johanson (2010a)</xref>.</p></tp:treatment-sec><ref-list><ref id="B4"><mixed-citation xmlns:xlink="http://www.w3.org/1999/xlink" xlink:type="simple"><person-group><name name-style="western"><surname>Espeland</surname><given-names>M</given-names></name><name name-style="western"><surname>Johanson</surname><given-names>KA</given-names></name></person-group> (<year>2010a</year>) <article-title>The diversity and radiation of the largest monophyletic animal group on New Caledonia (<tp:taxon-name><tp:taxon-name-part taxon-name-part-type="order">Trichoptera</tp:taxon-name-part></tp:taxon-name>: <tp:taxon-name><tp:taxon-name-part taxon-name-part-type="family">Ecnomidae</tp:taxon-name-part></tp:taxon-name>: <tp:taxon-name><tp:taxon-name-part taxon-name-part-type="genus">Agmina</tp:taxon-name-part></tp:taxon-name>).</article-title><source>Journal of Evolutionary Biology</source><volume>23</volume>: <fpage>2112</fpage>–<lpage>2122</lpage>. <ext-link xlink:type="simple" ext-link-type="doi" xlink:href="10.1111/j.1420-9101.2010.02072.x">https://doi.org/10.1111/j.1420-9101.2010.02072.x</ext-link></mixed-citation></ref></ref-list></tp:taxon-treatment>
