# Supplementary material for: Description of 47 new species of the New Caledonian endemic caddisfly genus Agmina Ward & Schefter (Trichoptera, Ecnomidae)
Source: Zookeys. 2020 Aug 6;956:49–162. doi: 10.3897/zookeys.956.51592 (PMC7426283; doi:10.3897/zookeys.956.51592)
Supplement: XML Treatment for Agmina dathioensis [file zookeys.956.51592-treatment24.xml]

<!DOCTYPE tp:taxon-treatment
  PUBLIC "-//TaxonX//DTD Taxonomic Treatment Publishing DTD v0 20100105//EN" "tax-treatment-NSO.dtd">
<tp:taxon-treatment xmlns:tp="http://www.plazi.org/taxpub"><tp:treatment-meta><kwd-group><label>Taxon classification</label><kwd><named-content xmlns:xlink="http://www.w3.org/1999/xlink" content-type="kingdom">Animalia</named-content></kwd><kwd><named-content xmlns:xlink="http://www.w3.org/1999/xlink" content-type="order">Trichoptera</named-content></kwd><kwd><named-content xmlns:xlink="http://www.w3.org/1999/xlink" content-type="family">Ecnomidae</named-content></kwd></kwd-group><mixed-citation publication-type="journal"><person-group><name><surname>Espeland</surname><given-names>Marianne</given-names></name><name><surname>Sjöberg</surname><given-names>Tin</given-names></name><name><surname>Johanson</surname><given-names>Kjell Arne</given-names></name></person-group><article-title>Description of 47 new species of the New Caledonian endemic caddisfly genus <italic><tp:taxon-name><tp:taxon-name-part taxon-name-part-type="genus" reg="Agmina">Agmina</tp:taxon-name-part></tp:taxon-name></italic> Ward &amp; Schefter (<tp:taxon-name><tp:taxon-name-part taxon-name-part-type="order">Trichoptera</tp:taxon-name-part></tp:taxon-name>, <tp:taxon-name><tp:taxon-name-part taxon-name-part-type="family">Ecnomidae</tp:taxon-name-part></tp:taxon-name>)</article-title><source>Zookeys</source><day>06</day><month>8</month><year>2020</year><volume>956</volume><fpage>49</fpage><lpage>162</lpage><pub-id pub-id-type="doi">10.3897/zookeys.956.51592</pub-id></mixed-citation></tp:treatment-meta><tp:nomenclature><tp:taxon-name><object-id xmlns:xlink="http://www.w3.org/1999/xlink" content-type="arpha" xlink:type="simple">9DE6C18A-E878-5A64-8037-0CD979D336D7</object-id>
              <tp:taxon-name-part taxon-name-part-type="genus" reg="Agmina">Agmina</tp:taxon-name-part>
              <tp:taxon-name-part taxon-name-part-type="species" reg="dathioensis">dathioensis</tp:taxon-name-part>
              <object-id xmlns:xlink="http://www.w3.org/1999/xlink" content-type="zoobank" xlink:type="simple">http://zoobank.org/AB710193-1B39-4314-8501-7E1143986475</object-id>
            </tp:taxon-name><tp:taxon-status xmlns:xlink="http://www.w3.org/1999/xlink" xlink:type="simple">sp. nov.</tp:taxon-status><xref ref-type="fig" rid="F24">Figs 120–124</xref></tp:nomenclature><tp:treatment-sec sec-type="diagnosis" id="SECID0EHHDI"><title>Diagnosis.</title><p><italic><tp:taxon-name><tp:taxon-name-part taxon-name-part-type="genus" reg="Agmina">Agmina</tp:taxon-name-part> <tp:taxon-name-part taxon-name-part-type="species" reg="dathioensis">dathioensis</tp:taxon-name-part></tp:taxon-name></italic> sp. nov. is characterised by having long posteriorly orientated sternal processes that are almost parallel-sided along their length. Also <italic><tp:taxon-name><tp:taxon-name-part taxon-name-part-type="genus" reg="Agmina">A.</tp:taxon-name-part> <tp:taxon-name-part taxon-name-part-type="species" reg="rostrata">rostrata</tp:taxon-name-part></tp:taxon-name></italic> sp. nov., <italic><tp:taxon-name><tp:taxon-name-part taxon-name-part-type="genus" reg="Agmina">A.</tp:taxon-name-part> <tp:taxon-name-part taxon-name-part-type="species" reg="rougensis">rougensis</tp:taxon-name-part></tp:taxon-name></italic> sp. nov., and <italic><tp:taxon-name><tp:taxon-name-part taxon-name-part-type="genus" reg="Agmina">A.</tp:taxon-name-part> <tp:taxon-name-part taxon-name-part-type="species" reg="lata">lata</tp:taxon-name-part></tp:taxon-name></italic> sp. nov. have long and parallel-sided sternal processes in lateral view. <italic><tp:taxon-name><tp:taxon-name-part taxon-name-part-type="genus" reg="Agmina">Agmina</tp:taxon-name-part> <tp:taxon-name-part taxon-name-part-type="species" reg="dathioensis">dathioensis</tp:taxon-name-part></tp:taxon-name></italic> sp. nov. is distinguished from all these species by not having heavily sclerotised parameres. <italic><tp:taxon-name><tp:taxon-name-part taxon-name-part-type="genus" reg="Agmina">Agmina</tp:taxon-name-part> <tp:taxon-name-part taxon-name-part-type="species" reg="dathioensis">dathioensis</tp:taxon-name-part></tp:taxon-name></italic> sp. nov. is furthermore distinguished from <italic><tp:taxon-name><tp:taxon-name-part taxon-name-part-type="genus" reg="Agmina">A.</tp:taxon-name-part> <tp:taxon-name-part taxon-name-part-type="species" reg="rostrata">rostrata</tp:taxon-name-part></tp:taxon-name></italic> sp. nov. and <italic><tp:taxon-name><tp:taxon-name-part taxon-name-part-type="genus" reg="Agmina">A.</tp:taxon-name-part> <tp:taxon-name-part taxon-name-part-type="species" reg="lata">lata</tp:taxon-name-part></tp:taxon-name></italic> sp. nov. in that the sternal processes are orientated ventrally, not posteriorly, and from <italic><tp:taxon-name><tp:taxon-name-part taxon-name-part-type="genus" reg="Agmina">A.</tp:taxon-name-part> <tp:taxon-name-part taxon-name-part-type="species" reg="lata">lata</tp:taxon-name-part></tp:taxon-name></italic> sp. nov. in the slightly narrower sternal processes in lateral view, and absence of megasetae on the posterior apex of the parameres on the mesal face of the superior appendages. Finally, <italic><tp:taxon-name><tp:taxon-name-part taxon-name-part-type="genus" reg="Agmina">A.</tp:taxon-name-part> <tp:taxon-name-part taxon-name-part-type="species" reg="dathioensis">dathioensis</tp:taxon-name-part></tp:taxon-name></italic> sp. nov. can be distinguished from <italic><tp:taxon-name><tp:taxon-name-part taxon-name-part-type="genus" reg="Agmina">A.</tp:taxon-name-part> <tp:taxon-name-part taxon-name-part-type="species" reg="rougensis">rougensis</tp:taxon-name-part></tp:taxon-name></italic> sp. nov. by the narrower sternal processes in lateral view.</p><fig id="F24" position="float" orientation="portrait"><object-id xmlns:xlink="http://www.w3.org/1999/xlink" content-type="doi" xlink:type="simple">10.3897/zookeys.956.51592.figures120-124</object-id><object-id xmlns:xlink="http://www.w3.org/1999/xlink" content-type="arpha" xlink:type="simple">4ECB038A-49AE-5EE2-8DCC-2872303DABB4</object-id><label>Figures 120–124.</label><caption><p><italic><tp:taxon-name><tp:taxon-name-part taxon-name-part-type="genus" reg="Agmina">Agmina</tp:taxon-name-part> <tp:taxon-name-part taxon-name-part-type="species" reg="dathioensis">dathioensis</tp:taxon-name-part></tp:taxon-name></italic> sp. nov. male holotype <bold>120</bold> genitalia, left lateral view <bold>121</bold> genitalia, dorsal view <bold>122</bold> genitalia, ventral view <bold>123</bold> phallus, lateral view <bold>124</bold> phallus, ventral view.</p></caption><graphic xmlns:xlink="http://www.w3.org/1999/xlink" xlink:href="zookeys-956-049-g024.jpg" position="float" orientation="portrait" xlink:type="simple" id="oo_439943.jpg"><uri content-type="original_file" xlink:type="simple">https://binary.pensoft.net/fig/439943</uri></graphic></fig></tp:treatment-sec><tp:treatment-sec sec-type="etymology" id="SECID0EIMDI"><title>Etymology.</title><p><italic>Dathioensis</italic>, named for the Dathio River, the type locality of the species.</p></tp:treatment-sec><tp:treatment-sec sec-type="material" id="SECID0EVMDI"><title>Material examined.</title><p><bold><italic>Holotype</italic></bold>: New Caledonia – <bold>Province Sud</bold> • ♂; Xwé Pemöu Stream, 300 m N bridge over Dathio River at Atè, 6.2 km WNW of Thio; <named-content xmlns:xlink="http://www.w3.org/1999/xlink" content-type="dwc:verbatimCoordinates" xlink:type="simple"><named-content content-type="geo-json" specific-use="{&#34;type&#34;:&#34;Point&#34;,&#34;coordinates&#34;:[166.151170,-21.588350]}" id="NCID0EFNDI" xlink:type="simple">21.58835S, 166.15117E</named-content></named-content>; 13 m; 29.xi.2003; light trap; loc#056; leg. KA Johanson; <named-content xmlns:xlink="http://www.w3.org/1999/xlink" content-type="dwc:institutional_code" xlink:type="simple">MNHN</named-content>.</p></tp:treatment-sec><tp:treatment-sec sec-type="description" id="SECID0EPNDI"><title>Measurements.</title><p>Fore wing length 3.9 mm (<italic>N</italic> = 1). Total length of genitalia: 0.5 mm.</p></tp:treatment-sec><tp:treatment-sec sec-type="description" id="SECID0EXNDI"><title>Description.</title><p><bold><italic>Genitalia</italic></bold>: In lateral view, segment IX sharply triangular anteriorly, apex located medially; in ventral view anteriorly ovoid. Sternal processes, lateral view, with each apex almost reaching apex of superior appendage, slightly wider anteriorly, curving downwards, apex blunt forming three small lobes; in ventral view, long, robust, parallel, of equal with along their length, apex acute directed posteriorly. Tergum X in lateral view trapezoid, shorter than superior appendage, in dorsal view, mesally fused with wide bridge, wide rounded lobe, inner margin forming very shallow U. Parameres starting at tergum X, in lateral view complex folded structure with truncated apex exceeding dorsal margin of superior appendage; in dorsal view, slender, hardly discernible structure. Superior appendages, in lateral view, irregularly quadrilateral, apex, wide, truncated, almost twice the length of tergum X; in dorsal view relatively long, slender, slightly curving mesad, narrowing along its length, long acute apex sharply curving mesad. Inferior appendages, in lateral view, with dorsoanterad orientated dorsal branch, initially wider, then tapering towards apex, ventral branch with wide, club-shaped apex, both branches exceeding dorsal margin of sternal process, main structure exceeding ventral margin of superior appendage; in ventral view relatively short, with convex lateral margins, ventral branch forming two broad posterior processes with blunt apices. Phallus, in lateral view shorter than segment IX, almost straight; in ventral view irregular, with long, narrow lateral processes at posterior end.</p></tp:treatment-sec><tp:treatment-sec sec-type="Additional information" id="SECID0ECODI"><title>Additional information.</title><p>This species was referred to as “sp. 32” in <xref ref-type="bibr" rid="B4">Espeland and Johanson (2010a)</xref>.</p></tp:treatment-sec><ref-list><ref id="B4"><mixed-citation xmlns:xlink="http://www.w3.org/1999/xlink" xlink:type="simple"><person-group><name name-style="western"><surname>Espeland</surname><given-names>M</given-names></name><name name-style="western"><surname>Johanson</surname><given-names>KA</given-names></name></person-group> (<year>2010a</year>) <article-title>The diversity and radiation of the largest monophyletic animal group on New Caledonia (<tp:taxon-name><tp:taxon-name-part taxon-name-part-type="order">Trichoptera</tp:taxon-name-part></tp:taxon-name>: <tp:taxon-name><tp:taxon-name-part taxon-name-part-type="family">Ecnomidae</tp:taxon-name-part></tp:taxon-name>: <tp:taxon-name><tp:taxon-name-part taxon-name-part-type="genus">Agmina</tp:taxon-name-part></tp:taxon-name>).</article-title><source>Journal of Evolutionary Biology</source><volume>23</volume>: <fpage>2112</fpage>–<lpage>2122</lpage>. <ext-link xlink:type="simple" ext-link-type="doi" xlink:href="10.1111/j.1420-9101.2010.02072.x">https://doi.org/10.1111/j.1420-9101.2010.02072.x</ext-link></mixed-citation></ref></ref-list></tp:taxon-treatment>
