# Supplementary material for: Description of 47 new species of the New Caledonian endemic caddisfly genus Agmina Ward & Schefter (Trichoptera, Ecnomidae)
Source: Zookeys. 2020 Aug 6;956:49–162. doi: 10.3897/zookeys.956.51592 (PMC7426283; doi:10.3897/zookeys.956.51592)
Supplement: XML Treatment for Agmina rougensis [file zookeys.956.51592-treatment25.xml]

<!DOCTYPE tp:taxon-treatment
  PUBLIC "-//TaxonX//DTD Taxonomic Treatment Publishing DTD v0 20100105//EN" "tax-treatment-NSO.dtd">
<tp:taxon-treatment xmlns:tp="http://www.plazi.org/taxpub"><tp:treatment-meta><kwd-group><label>Taxon classification</label><kwd><named-content xmlns:xlink="http://www.w3.org/1999/xlink" content-type="kingdom">Animalia</named-content></kwd><kwd><named-content xmlns:xlink="http://www.w3.org/1999/xlink" content-type="order">Trichoptera</named-content></kwd><kwd><named-content xmlns:xlink="http://www.w3.org/1999/xlink" content-type="family">Ecnomidae</named-content></kwd></kwd-group><mixed-citation publication-type="journal"><person-group><name><surname>Espeland</surname><given-names>Marianne</given-names></name><name><surname>Sjöberg</surname><given-names>Tin</given-names></name><name><surname>Johanson</surname><given-names>Kjell Arne</given-names></name></person-group><article-title>Description of 47 new species of the New Caledonian endemic caddisfly genus <italic><tp:taxon-name><tp:taxon-name-part taxon-name-part-type="genus" reg="Agmina">Agmina</tp:taxon-name-part></tp:taxon-name></italic> Ward &amp; Schefter (<tp:taxon-name><tp:taxon-name-part taxon-name-part-type="order">Trichoptera</tp:taxon-name-part></tp:taxon-name>, <tp:taxon-name><tp:taxon-name-part taxon-name-part-type="family">Ecnomidae</tp:taxon-name-part></tp:taxon-name>)</article-title><source>Zookeys</source><day>06</day><month>8</month><year>2020</year><volume>956</volume><fpage>49</fpage><lpage>162</lpage><pub-id pub-id-type="doi">10.3897/zookeys.956.51592</pub-id></mixed-citation></tp:treatment-meta><tp:nomenclature><tp:taxon-name><object-id xmlns:xlink="http://www.w3.org/1999/xlink" content-type="arpha" xlink:type="simple">C087431C-7036-539E-A82F-4FDE650028B3</object-id>
              <tp:taxon-name-part taxon-name-part-type="genus" reg="Agmina">Agmina</tp:taxon-name-part>
              <tp:taxon-name-part taxon-name-part-type="species" reg="rougensis">rougensis</tp:taxon-name-part>
              <object-id xmlns:xlink="http://www.w3.org/1999/xlink" content-type="zoobank" xlink:type="simple">http://zoobank.org/C8567268-ECAA-441A-8741-11316F2B1E4D</object-id>
            </tp:taxon-name><tp:taxon-status xmlns:xlink="http://www.w3.org/1999/xlink" xlink:type="simple">sp. nov.</tp:taxon-status><xref ref-type="fig" rid="F25">Figs 125–129</xref></tp:nomenclature><tp:treatment-sec sec-type="diagnosis" id="SECID0ETPDI"><title>Diagnosis.</title><p><italic><tp:taxon-name><tp:taxon-name-part taxon-name-part-type="genus" reg="Agmina">Agmina</tp:taxon-name-part> <tp:taxon-name-part taxon-name-part-type="species" reg="rougensis">rougensis</tp:taxon-name-part></tp:taxon-name></italic> sp. nov. is characterised by having long ventrally orientated sternal processes that are almost parallel-sided along their length. Also <italic><tp:taxon-name><tp:taxon-name-part taxon-name-part-type="genus" reg="Agmina">A.</tp:taxon-name-part> <tp:taxon-name-part taxon-name-part-type="species" reg="dathioensis">dathioensis</tp:taxon-name-part></tp:taxon-name></italic> sp. nov., <italic><tp:taxon-name><tp:taxon-name-part taxon-name-part-type="genus" reg="Agmina">A.</tp:taxon-name-part> <tp:taxon-name-part taxon-name-part-type="species" reg="rostrata">rostrata</tp:taxon-name-part></tp:taxon-name></italic> sp. nov. and <italic><tp:taxon-name><tp:taxon-name-part taxon-name-part-type="genus" reg="Agmina">A.</tp:taxon-name-part> <tp:taxon-name-part taxon-name-part-type="species" reg="lata">lata</tp:taxon-name-part></tp:taxon-name></italic> sp. nov. have long and parallel-sided sternal processes in lateral view, and <italic><tp:taxon-name><tp:taxon-name-part taxon-name-part-type="genus" reg="Agmina">A.</tp:taxon-name-part> <tp:taxon-name-part taxon-name-part-type="species" reg="rougensis">rougensis</tp:taxon-name-part></tp:taxon-name></italic> sp. nov. is particularly similar to <italic><tp:taxon-name><tp:taxon-name-part taxon-name-part-type="genus" reg="Agmina">A.</tp:taxon-name-part> <tp:taxon-name-part taxon-name-part-type="species" reg="dathioensis">dathioensis</tp:taxon-name-part></tp:taxon-name></italic> sp. nov. by the ventral orientation of the sternal processes. <italic><tp:taxon-name><tp:taxon-name-part taxon-name-part-type="genus" reg="Agmina">Agmina</tp:taxon-name-part> <tp:taxon-name-part taxon-name-part-type="species" reg="rougensis">rougensis</tp:taxon-name-part></tp:taxon-name></italic> sp. nov. is distinguished from <italic><tp:taxon-name><tp:taxon-name-part taxon-name-part-type="genus" reg="Agmina">A.</tp:taxon-name-part> <tp:taxon-name-part taxon-name-part-type="species" reg="rostrata">rostrata</tp:taxon-name-part></tp:taxon-name></italic> sp. nov., <italic><tp:taxon-name><tp:taxon-name-part taxon-name-part-type="genus" reg="Agmina">A.</tp:taxon-name-part> <tp:taxon-name-part taxon-name-part-type="species" reg="dathioensis">dathioensis</tp:taxon-name-part></tp:taxon-name></italic> sp. nov., and <italic><tp:taxon-name><tp:taxon-name-part taxon-name-part-type="genus" reg="Agmina">A.</tp:taxon-name-part> <tp:taxon-name-part taxon-name-part-type="species" reg="lata">lata</tp:taxon-name-part></tp:taxon-name></italic> sp. nov. by having a much more slender sternal processes in lateral view.</p><fig id="F25" position="float" orientation="portrait"><object-id xmlns:xlink="http://www.w3.org/1999/xlink" content-type="doi" xlink:type="simple">10.3897/zookeys.956.51592.figures125-129</object-id><object-id xmlns:xlink="http://www.w3.org/1999/xlink" content-type="arpha" xlink:type="simple">B68628F6-746E-5C0A-AFE8-DB5726A8C7DB</object-id><label>Figures 125–129.</label><caption><p><italic><tp:taxon-name><tp:taxon-name-part taxon-name-part-type="genus" reg="Agmina">Agmina</tp:taxon-name-part> <tp:taxon-name-part taxon-name-part-type="species" reg="rougensis">rougensis</tp:taxon-name-part></tp:taxon-name></italic> sp. nov. male holotype <bold>125</bold> genitalia, left lateral view <bold>126</bold> genitalia, dorsal view <bold>127</bold> genitalia, ventral view <bold>128</bold> phallus, lateral view <bold>129</bold> phallus, ventral view.</p></caption><graphic xmlns:xlink="http://www.w3.org/1999/xlink" xlink:href="zookeys-956-049-g025.jpg" position="float" orientation="portrait" xlink:type="simple" id="oo_439944.jpg"><uri content-type="original_file" xlink:type="simple">https://binary.pensoft.net/fig/439944</uri></graphic></fig></tp:treatment-sec><tp:treatment-sec sec-type="etymology" id="SECID0EJUDI"><title>Etymology.</title><p><italic>Rougensis</italic>, named for Rivière Rouge, the type locality of the species.</p></tp:treatment-sec><tp:treatment-sec sec-type="material" id="SECID0EWUDI"><title>Material examined.</title><p><bold><italic>Holotype</italic></bold>: New Caledonia – <bold>Province Sud</bold> • ♂; Plaine des Gaïacs, Rivière Rouge, 14.2 km NW summit of Mt. Rouge, 50 m upstream road RT1 Nouméa-Koné; <named-content xmlns:xlink="http://www.w3.org/1999/xlink" content-type="dwc:verbatimCoordinates" xlink:type="simple"><named-content content-type="geo-json" specific-use="{&#34;type&#34;:&#34;Point&#34;,&#34;coordinates&#34;:[164.778167,-20.526217]}" id="NCID0EGVDI" xlink:type="simple">20°31.573'S, 164°46.690'E</named-content></named-content>; 23 m; 2.i.2004; light trap; loc#104; leg. KA Johanson; <named-content xmlns:xlink="http://www.w3.org/1999/xlink" content-type="dwc:institutional_code" xlink:type="simple">MNHN</named-content>.</p></tp:treatment-sec><tp:treatment-sec sec-type="description" id="SECID0EQVDI"><title>Measurements.</title><p>Fore wing length 4.0 mm (<italic>N</italic> = 1). Total length of genitalia: 0.9 mm.</p></tp:treatment-sec><tp:treatment-sec sec-type="description" id="SECID0EYVDI"><title>Description.</title><p><bold><italic>Genitalia</italic></bold>: In lateral view, segment IX sharply triangular anteriorly, apex located dorsally; in ventral view anteriorly U-shaped. Sternal processes, lateral view, with each apex exceeding apex of superior appendage, anterior half wide, tapering along its length, posterior half, long, slender, spine like with acute apex; in ventral view, robust, twice as long as inferior appendage, tapering along their length, converging, apex acute. Tergum X in lateral view quadratic with mesoanterad corner drawn out, equally long as high, in dorsal view, mesally fused with wide bridge, wide rounded lobe with two short, tooth-like protrusion, inner margin forming very shallow, wide V. Parameres starting at tergum X, in lateral view, short structure approx. four times longer than wide, with truncated apex barely exceeding the dorsal margin of superior appendage; in dorsal view, slender, hardly discernible structure. Superior appendages, in lateral view, irregular posterior half wider than anterior half, apex with claw-like process dorsally, directed ventrad, more than twice the length of tergum X; in dorsal view relatively long, slender, slightly converging towards apex, narrowing along its length, short, acute, claw-like apex sharply curving mesad. Inferior appendages, in lateral view, with dorsoanterad orientated dorsal branch, initially wider, then tapering towards apex, ventral branch with wide, club-shaped apex, ventral branch exceeding dorsal margin of sternal process, main structure slightly exceeding ventral margin of superior appendage; in ventral view narrow anteriorly, widening until mid-length, then straight, slightly narrowing, with ventral branch forming two slightly narrowing processes with rounded apex and tooth orientated mesad. Phallus, in lateral view much shorter than segment X, tubular, almost straight; in ventral view tubular with anterior triangular lateral lobes.</p></tp:treatment-sec><tp:treatment-sec sec-type="Additional information" id="SECID0EDWDI"><title>Additional information.</title><p>This species was referred to as “sp. 44” in <xref ref-type="bibr" rid="B4">Espeland and Johanson (2010a)</xref>.</p></tp:treatment-sec><ref-list><ref id="B4"><mixed-citation xmlns:xlink="http://www.w3.org/1999/xlink" xlink:type="simple"><person-group><name name-style="western"><surname>Espeland</surname><given-names>M</given-names></name><name name-style="western"><surname>Johanson</surname><given-names>KA</given-names></name></person-group> (<year>2010a</year>) <article-title>The diversity and radiation of the largest monophyletic animal group on New Caledonia (<tp:taxon-name><tp:taxon-name-part taxon-name-part-type="order">Trichoptera</tp:taxon-name-part></tp:taxon-name>: <tp:taxon-name><tp:taxon-name-part taxon-name-part-type="family">Ecnomidae</tp:taxon-name-part></tp:taxon-name>: <tp:taxon-name><tp:taxon-name-part taxon-name-part-type="genus">Agmina</tp:taxon-name-part></tp:taxon-name>).</article-title><source>Journal of Evolutionary Biology</source><volume>23</volume>: <fpage>2112</fpage>–<lpage>2122</lpage>. <ext-link xlink:type="simple" ext-link-type="doi" xlink:href="10.1111/j.1420-9101.2010.02072.x">https://doi.org/10.1111/j.1420-9101.2010.02072.x</ext-link></mixed-citation></ref></ref-list></tp:taxon-treatment>
