# Supplementary material for: Description of 47 new species of the New Caledonian endemic caddisfly genus Agmina Ward & Schefter (Trichoptera, Ecnomidae)
Source: Zookeys. 2020 Aug 6;956:49–162. doi: 10.3897/zookeys.956.51592 (PMC7426283; doi:10.3897/zookeys.956.51592)
Supplement: XML Treatment for Agmina viklundi [file zookeys.956.51592-treatment26.xml]

<!DOCTYPE tp:taxon-treatment
  PUBLIC "-//TaxonX//DTD Taxonomic Treatment Publishing DTD v0 20100105//EN" "tax-treatment-NSO.dtd">
<tp:taxon-treatment xmlns:tp="http://www.plazi.org/taxpub"><tp:treatment-meta><kwd-group><label>Taxon classification</label><kwd><named-content xmlns:xlink="http://www.w3.org/1999/xlink" content-type="kingdom">Animalia</named-content></kwd><kwd><named-content xmlns:xlink="http://www.w3.org/1999/xlink" content-type="order">Trichoptera</named-content></kwd><kwd><named-content xmlns:xlink="http://www.w3.org/1999/xlink" content-type="family">Ecnomidae</named-content></kwd></kwd-group><mixed-citation publication-type="journal"><person-group><name><surname>Espeland</surname><given-names>Marianne</given-names></name><name><surname>Sjöberg</surname><given-names>Tin</given-names></name><name><surname>Johanson</surname><given-names>Kjell Arne</given-names></name></person-group><article-title>Description of 47 new species of the New Caledonian endemic caddisfly genus <italic><tp:taxon-name><tp:taxon-name-part taxon-name-part-type="genus" reg="Agmina">Agmina</tp:taxon-name-part></tp:taxon-name></italic> Ward &amp; Schefter (<tp:taxon-name><tp:taxon-name-part taxon-name-part-type="order">Trichoptera</tp:taxon-name-part></tp:taxon-name>, <tp:taxon-name><tp:taxon-name-part taxon-name-part-type="family">Ecnomidae</tp:taxon-name-part></tp:taxon-name>)</article-title><source>Zookeys</source><day>06</day><month>8</month><year>2020</year><volume>956</volume><fpage>49</fpage><lpage>162</lpage><pub-id pub-id-type="doi">10.3897/zookeys.956.51592</pub-id></mixed-citation></tp:treatment-meta><tp:nomenclature><tp:taxon-name><object-id xmlns:xlink="http://www.w3.org/1999/xlink" content-type="arpha" xlink:type="simple">003233B0-E07A-5457-9FC2-0D032CDA5FC0</object-id>
              <tp:taxon-name-part taxon-name-part-type="genus" reg="Agmina">Agmina</tp:taxon-name-part>
              <tp:taxon-name-part taxon-name-part-type="species" reg="viklundi">viklundi</tp:taxon-name-part>
              <object-id xmlns:xlink="http://www.w3.org/1999/xlink" content-type="zoobank" xlink:type="simple">http://zoobank.org/02F5DAA3-FDE6-4376-87C5-61BF25805FBC</object-id>
            </tp:taxon-name><tp:taxon-status xmlns:xlink="http://www.w3.org/1999/xlink" xlink:type="simple">sp. nov.</tp:taxon-status><xref ref-type="fig" rid="F26">Figs 130–134</xref></tp:nomenclature><tp:treatment-sec sec-type="diagnosis" id="SECID0EUXDI"><title>Diagnosis.</title><p>In ventral view <italic><tp:taxon-name><tp:taxon-name-part taxon-name-part-type="genus" reg="Agmina">A.</tp:taxon-name-part> <tp:taxon-name-part taxon-name-part-type="species" reg="viklundi">viklundi</tp:taxon-name-part></tp:taxon-name></italic> sp. nov. is similar to <italic><tp:taxon-name><tp:taxon-name-part taxon-name-part-type="genus" reg="Agmina">A.</tp:taxon-name-part> <tp:taxon-name-part taxon-name-part-type="species" reg="complexa">complexa</tp:taxon-name-part></tp:taxon-name></italic> sp. nov. in the long, broad and slightly diverging sternal processes. In lateral view, <italic><tp:taxon-name><tp:taxon-name-part taxon-name-part-type="genus" reg="Agmina">A.</tp:taxon-name-part> <tp:taxon-name-part taxon-name-part-type="species" reg="viklundi">viklundi</tp:taxon-name-part></tp:taxon-name></italic> sp. nov. is easily distinguished from <italic><tp:taxon-name><tp:taxon-name-part taxon-name-part-type="genus" reg="Agmina">A.</tp:taxon-name-part> <tp:taxon-name-part taxon-name-part-type="species" reg="complexa">complexa</tp:taxon-name-part></tp:taxon-name></italic> sp. nov. by the convex ventral margin of the sternal processes, which is straight in <italic><tp:taxon-name><tp:taxon-name-part taxon-name-part-type="genus" reg="Agmina">A.</tp:taxon-name-part> <tp:taxon-name-part taxon-name-part-type="species" reg="complexa">complexa</tp:taxon-name-part></tp:taxon-name></italic> sp. nov. Furthermore, in lateral view the superior appendages in <italic><tp:taxon-name><tp:taxon-name-part taxon-name-part-type="genus" reg="Agmina">A.</tp:taxon-name-part> <tp:taxon-name-part taxon-name-part-type="species" reg="viklundi">viklundi</tp:taxon-name-part></tp:taxon-name></italic> sp. nov. are wide and rounded posteriorly, while in <italic><tp:taxon-name><tp:taxon-name-part taxon-name-part-type="genus" reg="Agmina">A.</tp:taxon-name-part> <tp:taxon-name-part taxon-name-part-type="species" reg="complexa">complexa</tp:taxon-name-part></tp:taxon-name></italic> sp. nov. these are strongly narrowing apically.</p><fig id="F26" position="float" orientation="portrait"><object-id xmlns:xlink="http://www.w3.org/1999/xlink" content-type="doi" xlink:type="simple">10.3897/zookeys.956.51592.figures130-134</object-id><object-id xmlns:xlink="http://www.w3.org/1999/xlink" content-type="arpha" xlink:type="simple">808BD3F0-EF64-5867-98BA-2B1AADABA612</object-id><label>Figures 130–134.</label><caption><p><italic><tp:taxon-name><tp:taxon-name-part taxon-name-part-type="genus" reg="Agmina">Agmina</tp:taxon-name-part> <tp:taxon-name-part taxon-name-part-type="species" reg="viklundi">viklundi</tp:taxon-name-part></tp:taxon-name></italic> sp. nov. male holotype <bold>130</bold> genitalia, left lateral view <bold>131</bold> genitalia, dorsal view <bold>132</bold> genitalia, ventral view <bold>133</bold> phallus, lateral view <bold>134</bold> phallus, ventral view.</p></caption><graphic xmlns:xlink="http://www.w3.org/1999/xlink" xlink:href="zookeys-956-049-g026.jpg" position="float" orientation="portrait" xlink:type="simple" id="oo_439945.jpg"><uri content-type="original_file" xlink:type="simple">https://binary.pensoft.net/fig/439945</uri></graphic></fig></tp:treatment-sec><tp:treatment-sec sec-type="etymology" id="SECID0EJ2DI"><title>Etymology.</title><p><italic>Viklundi</italic>, named for one of the collectors of the holotype, Mr. Bert Viklund.</p></tp:treatment-sec><tp:treatment-sec sec-type="material" id="SECID0EW2DI"><title>Material examined.</title><p><bold><italic>Holotype</italic></bold>: New Caledonia – <bold>Province Sud</bold> • ♂; Mt. Panié, Riv. Padyéém; <named-content xmlns:xlink="http://www.w3.org/1999/xlink" content-type="dwc:verbatimCoordinates" xlink:type="simple"><named-content content-type="geo-json" specific-use="{&#34;type&#34;:&#34;Point&#34;,&#34;coordinates&#34;:[164.802450,-20.568700]}" id="NCID0EG3DI" xlink:type="simple">20°34.122'S, 164°48.147'E</named-content></named-content>; 400 m; 22–28.xi.2001; Malaise trap; 22–28.xi.2001; loc#146 (16-2001); leg. KA Johanson, T Pape &amp; B Viklund; <named-content xmlns:xlink="http://www.w3.org/1999/xlink" content-type="dwc:institutional_code" xlink:type="simple">MNHN</named-content>.</p></tp:treatment-sec><tp:treatment-sec sec-type="description" id="SECID0EQ3DI"><title>Measurements.</title><p>Fore wing length 3.5 mm (<italic>N</italic> = 1). Total length of genitalia: 0.6 mm.</p></tp:treatment-sec><tp:treatment-sec sec-type="description" id="SECID0EY3DI"><title>Description.</title><p><bold><italic>Genitalia</italic></bold>: In lateral view, segment IX triangular anteriorly, apex located medially; in ventral view anteriorly U-shaped. Sternal processes, lateral view, with knife-shaped with anterior half slightly narrowing, posterior end slightly wider, apex rounded; in ventral view, robust, long, of equal width along their length, apex rounded, anterior half diverging, posterior half parallel. Tergum X mug-shaped, in lateral view longer than high; in dorsal view, mesally well-separated, much longer than wide, rounded apex. Parameres in lateral view long, slender, curving upwards, small dorsal lobe at mid-length, apex club-shaped with megasetae directed ventrad, then drawn out into long acuminate process orientated dorsad, barely reaching superior appendage; in dorsal view, separated, initially converging, second half diverging widely, apex club-shaped with megasetae directed mesad. Superior appendages, in lateral view, not exceeding the length of tergum X, irregularly quadrilateral with rounded apex, claw-like process mesally on posterior margin, directed anteromesad; in dorsal view short, stout, rectangular process with large megasetae orientated mesad at mid-length of inner margin, rounded apex with long, curving, spine-like process orientated mesad. Inferior appendages, in lateral view, forming a single rounded, club-shaped structure, gently curving upwards; in ventral view slender, with slightly undulating convex lateral margins, two slightly converging, posterior processes slightly narrowing along their length, with apex directed posterolaterad. Phallus, in lateral view much shorter than segment IX, tubular, straight; in ventral view slightly wider anteriorly, tubular.</p></tp:treatment-sec><tp:treatment-sec sec-type="Additional information" id="SECID0ED4DI"><title>Additional information.</title><p>This species was referred to as “sp. 38” in <xref ref-type="bibr" rid="B4">Espeland and Johanson (2010a)</xref>.</p></tp:treatment-sec><ref-list><ref id="B4"><mixed-citation xmlns:xlink="http://www.w3.org/1999/xlink" xlink:type="simple"><person-group><name name-style="western"><surname>Espeland</surname><given-names>M</given-names></name><name name-style="western"><surname>Johanson</surname><given-names>KA</given-names></name></person-group> (<year>2010a</year>) <article-title>The diversity and radiation of the largest monophyletic animal group on New Caledonia (<tp:taxon-name><tp:taxon-name-part taxon-name-part-type="order">Trichoptera</tp:taxon-name-part></tp:taxon-name>: <tp:taxon-name><tp:taxon-name-part taxon-name-part-type="family">Ecnomidae</tp:taxon-name-part></tp:taxon-name>: <tp:taxon-name><tp:taxon-name-part taxon-name-part-type="genus">Agmina</tp:taxon-name-part></tp:taxon-name>).</article-title><source>Journal of Evolutionary Biology</source><volume>23</volume>: <fpage>2112</fpage>–<lpage>2122</lpage>. <ext-link xlink:type="simple" ext-link-type="doi" xlink:href="10.1111/j.1420-9101.2010.02072.x">https://doi.org/10.1111/j.1420-9101.2010.02072.x</ext-link></mixed-citation></ref></ref-list></tp:taxon-treatment>
