# Supplementary material for: Description of 47 new species of the New Caledonian endemic caddisfly genus Agmina Ward & Schefter (Trichoptera, Ecnomidae)
Source: Zookeys. 2020 Aug 6;956:49–162. doi: 10.3897/zookeys.956.51592 (PMC7426283; doi:10.3897/zookeys.956.51592)
Supplement: XML Treatment for Agmina lata [file zookeys.956.51592-treatment27.xml]

<!DOCTYPE tp:taxon-treatment
  PUBLIC "-//TaxonX//DTD Taxonomic Treatment Publishing DTD v0 20100105//EN" "tax-treatment-NSO.dtd">
<tp:taxon-treatment xmlns:tp="http://www.plazi.org/taxpub"><tp:treatment-meta><kwd-group><label>Taxon classification</label><kwd><named-content xmlns:xlink="http://www.w3.org/1999/xlink" content-type="kingdom">Animalia</named-content></kwd><kwd><named-content xmlns:xlink="http://www.w3.org/1999/xlink" content-type="order">Trichoptera</named-content></kwd><kwd><named-content xmlns:xlink="http://www.w3.org/1999/xlink" content-type="family">Ecnomidae</named-content></kwd></kwd-group><mixed-citation publication-type="journal"><person-group><name><surname>Espeland</surname><given-names>Marianne</given-names></name><name><surname>Sjöberg</surname><given-names>Tin</given-names></name><name><surname>Johanson</surname><given-names>Kjell Arne</given-names></name></person-group><article-title>Description of 47 new species of the New Caledonian endemic caddisfly genus <italic><tp:taxon-name><tp:taxon-name-part taxon-name-part-type="genus" reg="Agmina">Agmina</tp:taxon-name-part></tp:taxon-name></italic> Ward &amp; Schefter (<tp:taxon-name><tp:taxon-name-part taxon-name-part-type="order">Trichoptera</tp:taxon-name-part></tp:taxon-name>, <tp:taxon-name><tp:taxon-name-part taxon-name-part-type="family">Ecnomidae</tp:taxon-name-part></tp:taxon-name>)</article-title><source>Zookeys</source><day>06</day><month>8</month><year>2020</year><volume>956</volume><fpage>49</fpage><lpage>162</lpage><pub-id pub-id-type="doi">10.3897/zookeys.956.51592</pub-id></mixed-citation></tp:treatment-meta><tp:nomenclature><tp:taxon-name><object-id xmlns:xlink="http://www.w3.org/1999/xlink" content-type="arpha" xlink:type="simple">338FC216-0353-5A6B-8F93-B820136B8B0D</object-id>
              <tp:taxon-name-part taxon-name-part-type="genus" reg="Agmina">Agmina</tp:taxon-name-part>
              <tp:taxon-name-part taxon-name-part-type="species" reg="lata">lata</tp:taxon-name-part>
              <object-id xmlns:xlink="http://www.w3.org/1999/xlink" content-type="zoobank" xlink:type="simple">http://zoobank.org/CFC62D0F-AF06-46DE-94DB-3BA8F2647E35</object-id>
            </tp:taxon-name><tp:taxon-status xmlns:xlink="http://www.w3.org/1999/xlink" xlink:type="simple">sp. nov.</tp:taxon-status><xref ref-type="fig" rid="F27">Figs 135–139</xref></tp:nomenclature><tp:treatment-sec sec-type="diagnosis" id="SECID0EU5DI"><title>Diagnosis.</title><p><italic><tp:taxon-name><tp:taxon-name-part taxon-name-part-type="genus" reg="Agmina">Agmina</tp:taxon-name-part> <tp:taxon-name-part taxon-name-part-type="species" reg="lata">lata</tp:taxon-name-part></tp:taxon-name></italic> sp. nov. is characterised by having long posteriorly orientated sternal processes that are almost parallel-sided along their length. Also <italic><tp:taxon-name><tp:taxon-name-part taxon-name-part-type="genus" reg="Agmina">A.</tp:taxon-name-part> <tp:taxon-name-part taxon-name-part-type="species" reg="dathioensis">dathioensis</tp:taxon-name-part></tp:taxon-name></italic> sp. nov., <italic><tp:taxon-name><tp:taxon-name-part taxon-name-part-type="genus" reg="Agmina">A.</tp:taxon-name-part> <tp:taxon-name-part taxon-name-part-type="species" reg="rostrata">rostrata</tp:taxon-name-part></tp:taxon-name></italic> sp. nov. and <italic><tp:taxon-name><tp:taxon-name-part taxon-name-part-type="genus" reg="Agmina">A.</tp:taxon-name-part> <tp:taxon-name-part taxon-name-part-type="species" reg="rougensis">rougensis</tp:taxon-name-part></tp:taxon-name></italic> sp. nov. have long and parallel-sided sternal processes in lateral view, but in <italic><tp:taxon-name><tp:taxon-name-part taxon-name-part-type="genus" reg="Agmina">A.</tp:taxon-name-part> <tp:taxon-name-part taxon-name-part-type="species" reg="dathioensis">dathioensis</tp:taxon-name-part></tp:taxon-name></italic> sp. nov. and <italic><tp:taxon-name><tp:taxon-name-part taxon-name-part-type="genus" reg="Agmina">A.</tp:taxon-name-part> <tp:taxon-name-part taxon-name-part-type="species" reg="rougensis">rougensis</tp:taxon-name-part></tp:taxon-name></italic> sp. nov. the sternal processes are orientated ventrally, not posteriorly. It is distinguished from <italic><tp:taxon-name><tp:taxon-name-part taxon-name-part-type="genus" reg="Agmina">A.</tp:taxon-name-part> <tp:taxon-name-part taxon-name-part-type="species" reg="rostrata">rostrata</tp:taxon-name-part></tp:taxon-name></italic> sp. nov. by the absence of heavily sclerotised parameres inside the superior appendages.</p><fig id="F27" position="float" orientation="portrait"><object-id xmlns:xlink="http://www.w3.org/1999/xlink" content-type="doi" xlink:type="simple">10.3897/zookeys.956.51592.figures135-139</object-id><object-id xmlns:xlink="http://www.w3.org/1999/xlink" content-type="arpha" xlink:type="simple">9E22492B-6010-57E8-AEB1-4671AD3FC3D2</object-id><label>Figures 135–139.</label><caption><p><italic><tp:taxon-name><tp:taxon-name-part taxon-name-part-type="genus" reg="Agmina">Agmina</tp:taxon-name-part> <tp:taxon-name-part taxon-name-part-type="species" reg="lata">lata</tp:taxon-name-part></tp:taxon-name></italic> sp. nov. male holotype <bold>135</bold> genitalia, left lateral view <bold>136</bold> genitalia, dorsal view <bold>137</bold> genitalia, ventral view <bold>138</bold> phallus, lateral view <bold>139</bold> phallus, ventral view.</p></caption><graphic xmlns:xlink="http://www.w3.org/1999/xlink" xlink:href="zookeys-956-049-g027.jpg" position="float" orientation="portrait" xlink:type="simple" id="oo_439946.jpg"><uri content-type="original_file" xlink:type="simple">https://binary.pensoft.net/fig/439946</uri></graphic></fig></tp:treatment-sec><tp:treatment-sec sec-type="etymology" id="SECID0EKCAK"><title>Etymology.</title><p><italic>Lata</italic>, from Latin, meaning wide. Referring to the wide sternal process in lateral view.</p></tp:treatment-sec><tp:treatment-sec sec-type="material" id="SECID0EXCAK"><title>Material examined.</title><p><bold><italic>Holotype</italic></bold>: New Caledonia – <bold>Province Sud</bold> • ♂; Réserve spéciale de faune de la haute Yaté, along road on southern part of Marais de la Rivière Blanche, stream draining to Marais de la Rivière Blanche, 2.25 km SW Pont Pérignon; 180 m; 6–16.xi.2003; Malaise trap; loc#010a; leg. KA Johanson; <named-content xmlns:xlink="http://www.w3.org/1999/xlink" content-type="dwc:institutional_code" xlink:type="simple">MNHN</named-content>.</p></tp:treatment-sec><tp:treatment-sec sec-type="description" id="SECID0EJDAK"><title>Measurements.</title><p>Fore wing length 4.0 mm (<italic>N</italic> = 1). Total length of genitalia: 0.6 mm.</p></tp:treatment-sec><tp:treatment-sec sec-type="description" id="SECID0ERDAK"><title>Description.</title><p><bold><italic>Genitalia</italic></bold>: In lateral view, segment IX rounded triangular anteriorly, apex located medially; in ventral view anteriorly U-shaped. Sternal processes, lateral view, with long, rectangular, of equal width throughout their length, dorsal margin widely triangular at mid-length, apex truncated; in ventral view, robust, slightly diverging, inner margin straight, outer margin widest before mid-length, apex truncated, slightly pointed mesally. Tergum X large, longer than wide, dorsal and ventral margins sigmoid, anterior margin concave; in dorsal view, mesally separate, longer than wide, posterior half rectangular, anterior part triangular. Parameres in lateral view long, slender, wider anteriorly, curving upwards toward apex forming looped structure not exceeding any margins of the superior appendage; in dorsal view, separated, anterior 2/3 parallel, diverging at posterior 1/3, then largely parallel, apex elongated club-shaped. Superior appendages, in lateral view, triangular, shorter than tergum X, mesal spine close to apex; in dorsal view short, triangular with convex lateral margin, apex rounded, long, thin, curved, spine-like process posteriorly on inner margin, directed mesad. Inferior appendages, in lateral view, forming a single knife-blade-shaped structure, with straight dorsal margin, convex ventral margin with shallow notch on anterior half; in ventral view slender, rounded, triangular at base, widest just before mid-length, then slightly tapering towards apex with two parallel posterior processes with rounded apex. Phallus, in lateral view much shorter than segment IX, tubular; in ventral view wider anteriorly.</p></tp:treatment-sec><tp:treatment-sec sec-type="Additional information" id="SECID0E3DAK"><title>Additional information.</title><p>This species was referred to as “sp. 5” in <xref ref-type="bibr" rid="B4">Espeland and Johanson (2010a)</xref>.</p></tp:treatment-sec><ref-list><ref id="B4"><mixed-citation xmlns:xlink="http://www.w3.org/1999/xlink" xlink:type="simple"><person-group><name name-style="western"><surname>Espeland</surname><given-names>M</given-names></name><name name-style="western"><surname>Johanson</surname><given-names>KA</given-names></name></person-group> (<year>2010a</year>) <article-title>The diversity and radiation of the largest monophyletic animal group on New Caledonia (<tp:taxon-name><tp:taxon-name-part taxon-name-part-type="order">Trichoptera</tp:taxon-name-part></tp:taxon-name>: <tp:taxon-name><tp:taxon-name-part taxon-name-part-type="family">Ecnomidae</tp:taxon-name-part></tp:taxon-name>: <tp:taxon-name><tp:taxon-name-part taxon-name-part-type="genus">Agmina</tp:taxon-name-part></tp:taxon-name>).</article-title><source>Journal of Evolutionary Biology</source><volume>23</volume>: <fpage>2112</fpage>–<lpage>2122</lpage>. <ext-link xlink:type="simple" ext-link-type="doi" xlink:href="10.1111/j.1420-9101.2010.02072.x">https://doi.org/10.1111/j.1420-9101.2010.02072.x</ext-link></mixed-citation></ref></ref-list></tp:taxon-treatment>
