# Supplementary material for: Description of 47 new species of the New Caledonian endemic caddisfly genus Agmina Ward & Schefter (Trichoptera, Ecnomidae)
Source: Zookeys. 2020 Aug 6;956:49–162. doi: 10.3897/zookeys.956.51592 (PMC7426283; doi:10.3897/zookeys.956.51592)
Supplement: XML Treatment for Agmina falx [file zookeys.956.51592-treatment28.xml]

<!DOCTYPE tp:taxon-treatment
  PUBLIC "-//TaxonX//DTD Taxonomic Treatment Publishing DTD v0 20100105//EN" "tax-treatment-NSO.dtd">
<tp:taxon-treatment xmlns:tp="http://www.plazi.org/taxpub"><tp:treatment-meta><kwd-group><label>Taxon classification</label><kwd><named-content xmlns:xlink="http://www.w3.org/1999/xlink" content-type="kingdom">Animalia</named-content></kwd><kwd><named-content xmlns:xlink="http://www.w3.org/1999/xlink" content-type="order">Trichoptera</named-content></kwd><kwd><named-content xmlns:xlink="http://www.w3.org/1999/xlink" content-type="family">Ecnomidae</named-content></kwd></kwd-group><mixed-citation publication-type="journal"><person-group><name><surname>Espeland</surname><given-names>Marianne</given-names></name><name><surname>Sjöberg</surname><given-names>Tin</given-names></name><name><surname>Johanson</surname><given-names>Kjell Arne</given-names></name></person-group><article-title>Description of 47 new species of the New Caledonian endemic caddisfly genus <italic><tp:taxon-name><tp:taxon-name-part taxon-name-part-type="genus" reg="Agmina">Agmina</tp:taxon-name-part></tp:taxon-name></italic> Ward &amp; Schefter (<tp:taxon-name><tp:taxon-name-part taxon-name-part-type="order">Trichoptera</tp:taxon-name-part></tp:taxon-name>, <tp:taxon-name><tp:taxon-name-part taxon-name-part-type="family">Ecnomidae</tp:taxon-name-part></tp:taxon-name>)</article-title><source>Zookeys</source><day>06</day><month>8</month><year>2020</year><volume>956</volume><fpage>49</fpage><lpage>162</lpage><pub-id pub-id-type="doi">10.3897/zookeys.956.51592</pub-id></mixed-citation></tp:treatment-meta><tp:nomenclature><tp:taxon-name><object-id xmlns:xlink="http://www.w3.org/1999/xlink" content-type="arpha" xlink:type="simple">4564EA12-A7E9-5237-8A49-F567162B45D0</object-id>
              <tp:taxon-name-part taxon-name-part-type="genus" reg="Agmina">Agmina</tp:taxon-name-part>
              <tp:taxon-name-part taxon-name-part-type="species" reg="falx">falx</tp:taxon-name-part>
              <object-id xmlns:xlink="http://www.w3.org/1999/xlink" content-type="zoobank" xlink:type="simple">http://zoobank.org/53D59901-6E6F-43FB-A715-6CE02233F1F6</object-id>
            </tp:taxon-name><tp:taxon-status xmlns:xlink="http://www.w3.org/1999/xlink" xlink:type="simple">sp. nov.</tp:taxon-status><xref ref-type="fig" rid="F28">Figs 140–145</xref></tp:nomenclature><tp:treatment-sec sec-type="diagnosis" id="SECID0ENFAK"><title>Diagnosis.</title><p>This species is easily distinguished from other <italic><tp:taxon-name><tp:taxon-name-part taxon-name-part-type="genus" reg="Agmina">Agmina</tp:taxon-name-part></tp:taxon-name></italic> species in lateral view by the sickle shaped sternal processes, each being slightly curved ventrally and with a sharp apex. It also has a large, claw-like structure apically in the superior appendages and pointed megasetae at the apex of the parameres.</p><fig id="F28" position="float" orientation="portrait"><object-id xmlns:xlink="http://www.w3.org/1999/xlink" content-type="doi" xlink:type="simple">10.3897/zookeys.956.51592.figures140-145</object-id><object-id xmlns:xlink="http://www.w3.org/1999/xlink" content-type="arpha" xlink:type="simple">FB73F237-E4FE-503B-B221-00321AE567CC</object-id><label>Figures 140–145.</label><caption><p><italic><tp:taxon-name><tp:taxon-name-part taxon-name-part-type="genus" reg="Agmina">Agmina</tp:taxon-name-part> <tp:taxon-name-part taxon-name-part-type="species" reg="falx">falx</tp:taxon-name-part></tp:taxon-name></italic> sp. nov. male holotype <bold>140</bold> genitalia, left lateral view <bold>141</bold> genitalia, dorsal view <bold>142</bold> superior appendage, underside in dorsal view <bold>143</bold> genitalia, ventral view <bold>144</bold> phallus, lateral view <bold>145</bold> phallus, ventral view.</p></caption><graphic xmlns:xlink="http://www.w3.org/1999/xlink" xlink:href="zookeys-956-049-g028.jpg" position="float" orientation="portrait" xlink:type="simple" id="oo_439947.jpg"><uri content-type="original_file" xlink:type="simple">https://binary.pensoft.net/fig/439947</uri></graphic></fig></tp:treatment-sec><tp:treatment-sec sec-type="etymology" id="SECID0E5GAK"><title>Etymology.</title><p>From Latin <italic>falx</italic> (noun, feminine), meaning sickle. Named for the sickle-shaped sternal process in lateral view.</p></tp:treatment-sec><tp:treatment-sec sec-type="material" id="SECID0EOHAK"><title>Material examined.</title><p><bold><italic>Holotype</italic></bold>: New Caledonia – <bold>Province Sud</bold> • ♂; 2.8 km ENE Bopope, at site where Rivière Kövé Tamè enters Rivière Oua Mendiou, 100 m S RPN2 Koné-Poindimié; <named-content xmlns:xlink="http://www.w3.org/1999/xlink" content-type="dwc:verbatimCoordinates" xlink:type="simple"><named-content content-type="geo-json" specific-use="{&#34;type&#34;:&#34;Point&#34;,&#34;coordinates&#34;:[165.105000,-20.907583]}" id="NCID0E5HAK" xlink:type="simple">20°54.455'S, 165°06.300'E</named-content></named-content>; 78 m; 14.i.2003; light trap; loc#119; leg. KA Johanson; <named-content xmlns:xlink="http://www.w3.org/1999/xlink" content-type="dwc:institutional_code" xlink:type="simple">MNHN</named-content>.</p></tp:treatment-sec><tp:treatment-sec sec-type="description" id="SECID0EIIAK"><title>Measurements.</title><p>Fore wing length 3.1 mm (<italic>N</italic> = 1). Total length of genitalia: 0.6 mm.</p></tp:treatment-sec><tp:treatment-sec sec-type="description" id="SECID0EQIAK"><title>Description.</title><p><bold><italic>Genitalia</italic></bold>: In lateral view, segment IX rounded triangular with slightly upturned apex anteriorly, apex located ventrally; in ventral view anteriorly U-shaped. Sternal processes, lateral view, with sickle-shaped, curving downwards posteriorly, on dorsal margin rounded notch at mid-length; in ventral view, slender, parallel, spine-like with acute apex. Tergum X small, oblong with drawn out, ventroanterad corner, wider than long; in dorsal view, mesally fused, short, not much wider than mesal bridge, posterior margins slightly convex. Parameres originating before tergum X, in lateral view tubular, slightly wider anteriorly, then of equal width along its length, thin, tubular, blunt, process on ventral margin before mid-length; in dorsal view, anterior half tubular, nearly parallel, posterior part folding in on itself, apex truncated, mesally with long, straight, megasetae directed mesad. Superior appendages, in lateral view, curving with rounded, slightly dentate apex, dorsally with long, downwards-curving, spine-like process, exceeding main appendage; in dorsal view irregular, equally wide as high with almost straight posterolateral process, with dentate lateral margin, above this with posteromesad curving acute, spine-like process. Inferior appendages, in lateral view, forming single rounded, rhomboid process with rounded apex; in ventral view short, slender with convex margin, apex with two thin spine-like posterior processes with acute apex. Phallus, in lateral view much shorter than segment IX, tubular; in ventral view wider posteriorly, with looped lateral lopes anteriorly.</p></tp:treatment-sec><tp:treatment-sec sec-type="Additional information" id="SECID0E2IAK"><title>Additional information.</title><p>This species was referred to as “sp. 13” in <xref ref-type="bibr" rid="B4">Espeland and Johanson (2010a)</xref>.</p></tp:treatment-sec><ref-list><ref id="B4"><mixed-citation xmlns:xlink="http://www.w3.org/1999/xlink" xlink:type="simple"><person-group><name name-style="western"><surname>Espeland</surname><given-names>M</given-names></name><name name-style="western"><surname>Johanson</surname><given-names>KA</given-names></name></person-group> (<year>2010a</year>) <article-title>The diversity and radiation of the largest monophyletic animal group on New Caledonia (<tp:taxon-name><tp:taxon-name-part taxon-name-part-type="order">Trichoptera</tp:taxon-name-part></tp:taxon-name>: <tp:taxon-name><tp:taxon-name-part taxon-name-part-type="family">Ecnomidae</tp:taxon-name-part></tp:taxon-name>: <tp:taxon-name><tp:taxon-name-part taxon-name-part-type="genus">Agmina</tp:taxon-name-part></tp:taxon-name>).</article-title><source>Journal of Evolutionary Biology</source><volume>23</volume>: <fpage>2112</fpage>–<lpage>2122</lpage>. <ext-link xlink:type="simple" ext-link-type="doi" xlink:href="10.1111/j.1420-9101.2010.02072.x">https://doi.org/10.1111/j.1420-9101.2010.02072.x</ext-link></mixed-citation></ref></ref-list></tp:taxon-treatment>
