# Supplementary material for: Description of 47 new species of the New Caledonian endemic caddisfly genus Agmina Ward & Schefter (Trichoptera, Ecnomidae)
Source: Zookeys. 2020 Aug 6;956:49–162. doi: 10.3897/zookeys.956.51592 (PMC7426283; doi:10.3897/zookeys.956.51592)
Supplement: XML Treatment for Agmina guttata [file zookeys.956.51592-treatment29.xml]

<!DOCTYPE tp:taxon-treatment
  PUBLIC "-//TaxonX//DTD Taxonomic Treatment Publishing DTD v0 20100105//EN" "tax-treatment-NSO.dtd">
<tp:taxon-treatment xmlns:tp="http://www.plazi.org/taxpub"><tp:treatment-meta><kwd-group><label>Taxon classification</label><kwd><named-content xmlns:xlink="http://www.w3.org/1999/xlink" content-type="kingdom">Animalia</named-content></kwd><kwd><named-content xmlns:xlink="http://www.w3.org/1999/xlink" content-type="order">Trichoptera</named-content></kwd><kwd><named-content xmlns:xlink="http://www.w3.org/1999/xlink" content-type="family">Ecnomidae</named-content></kwd></kwd-group><mixed-citation publication-type="journal"><person-group><name><surname>Espeland</surname><given-names>Marianne</given-names></name><name><surname>Sjöberg</surname><given-names>Tin</given-names></name><name><surname>Johanson</surname><given-names>Kjell Arne</given-names></name></person-group><article-title>Description of 47 new species of the New Caledonian endemic caddisfly genus <italic><tp:taxon-name><tp:taxon-name-part taxon-name-part-type="genus" reg="Agmina">Agmina</tp:taxon-name-part></tp:taxon-name></italic> Ward &amp; Schefter (<tp:taxon-name><tp:taxon-name-part taxon-name-part-type="order">Trichoptera</tp:taxon-name-part></tp:taxon-name>, <tp:taxon-name><tp:taxon-name-part taxon-name-part-type="family">Ecnomidae</tp:taxon-name-part></tp:taxon-name>)</article-title><source>Zookeys</source><day>06</day><month>8</month><year>2020</year><volume>956</volume><fpage>49</fpage><lpage>162</lpage><pub-id pub-id-type="doi">10.3897/zookeys.956.51592</pub-id></mixed-citation></tp:treatment-meta><tp:nomenclature><tp:taxon-name><object-id xmlns:xlink="http://www.w3.org/1999/xlink" content-type="arpha" xlink:type="simple">6C4B7109-3F43-52B7-B925-4309DCDC3140</object-id>
              <tp:taxon-name-part taxon-name-part-type="genus" reg="Agmina">Agmina</tp:taxon-name-part>
              <tp:taxon-name-part taxon-name-part-type="species" reg="guttata">guttata</tp:taxon-name-part>
              <object-id xmlns:xlink="http://www.w3.org/1999/xlink" content-type="zoobank" xlink:type="simple">http://zoobank.org/CAB0DB4A-B613-479E-A484-79BA495DF684</object-id>
            </tp:taxon-name><tp:taxon-status xmlns:xlink="http://www.w3.org/1999/xlink" xlink:type="simple">sp. nov.</tp:taxon-status><xref ref-type="fig" rid="F29">Figs 146–150</xref></tp:nomenclature><tp:treatment-sec sec-type="diagnosis" id="SECID0EMKAK"><title>Diagnosis.</title><p>In ventral view, the inferior appendages of <italic><tp:taxon-name><tp:taxon-name-part taxon-name-part-type="genus" reg="Agmina">Agmina</tp:taxon-name-part> <tp:taxon-name-part taxon-name-part-type="species" reg="guttata">guttata</tp:taxon-name-part></tp:taxon-name></italic> sp. nov. form a narrow plate with a posteroapical incision laterally flanged by a row of small setae, similar to those of <italic><tp:taxon-name><tp:taxon-name-part taxon-name-part-type="genus" reg="Agmina">A.</tp:taxon-name-part> <tp:taxon-name-part taxon-name-part-type="species" reg="complexa">complexa</tp:taxon-name-part></tp:taxon-name></italic> sp. nov., <italic><tp:taxon-name><tp:taxon-name-part taxon-name-part-type="genus" reg="Agmina">A.</tp:taxon-name-part> <tp:taxon-name-part taxon-name-part-type="species" reg="amieuensis">amieuensis</tp:taxon-name-part></tp:taxon-name></italic> sp. nov., and <italic><tp:taxon-name><tp:taxon-name-part taxon-name-part-type="genus" reg="Agmina">A.</tp:taxon-name-part> <tp:taxon-name-part taxon-name-part-type="species" reg="spina">spina</tp:taxon-name-part></tp:taxon-name></italic> sp. nov. <italic><tp:taxon-name><tp:taxon-name-part taxon-name-part-type="genus" reg="Agmina">Agmina</tp:taxon-name-part> <tp:taxon-name-part taxon-name-part-type="species" reg="guttata">guttata</tp:taxon-name-part></tp:taxon-name></italic> sp. nov. also have very short sternal processes in lateral view, as also present in <italic><tp:taxon-name><tp:taxon-name-part taxon-name-part-type="genus" reg="Agmina">A.</tp:taxon-name-part> <tp:taxon-name-part taxon-name-part-type="species" reg="amieuensis">amieuensis</tp:taxon-name-part></tp:taxon-name></italic> sp. nov. and <italic><tp:taxon-name><tp:taxon-name-part taxon-name-part-type="genus" reg="Agmina">A.</tp:taxon-name-part> <tp:taxon-name-part taxon-name-part-type="species" reg="spina">spina</tp:taxon-name-part></tp:taxon-name></italic> sp. nov. <italic><tp:taxon-name><tp:taxon-name-part taxon-name-part-type="genus" reg="Agmina">Agmina</tp:taxon-name-part> <tp:taxon-name-part taxon-name-part-type="species" reg="guttata">guttata</tp:taxon-name-part></tp:taxon-name></italic> sp. nov. is distinguished from the similar species by the shape of the sternal process in ventral view, which is oval, almost drop-shaped.</p><fig id="F29" position="float" orientation="portrait"><object-id xmlns:xlink="http://www.w3.org/1999/xlink" content-type="doi" xlink:type="simple">10.3897/zookeys.956.51592.figures146-150</object-id><object-id xmlns:xlink="http://www.w3.org/1999/xlink" content-type="arpha" xlink:type="simple">AA666593-B6D8-574C-8A0D-C4B61D4E6650</object-id><label>Figures 146–150.</label><caption><p><italic><tp:taxon-name><tp:taxon-name-part taxon-name-part-type="genus" reg="Agmina">Agmina</tp:taxon-name-part> <tp:taxon-name-part taxon-name-part-type="species" reg="guttata">guttata</tp:taxon-name-part></tp:taxon-name></italic> sp. nov. male holotype <bold>146</bold> genitalia, left lateral view <bold>147</bold> genitalia, dorsal view <bold>148</bold> genitalia, ventral view <bold>149</bold> phallus, lateral view <bold>150</bold> phallus, ventral view.</p></caption><graphic xmlns:xlink="http://www.w3.org/1999/xlink" xlink:href="zookeys-956-049-g029.jpg" position="float" orientation="portrait" xlink:type="simple" id="oo_439948.jpg"><uri content-type="original_file" xlink:type="simple">https://binary.pensoft.net/fig/439948</uri></graphic></fig></tp:treatment-sec><tp:treatment-sec sec-type="etymology" id="SECID0EMOAK"><title>Etymology.</title><p><italic>Guttata</italic>, from Latin, meaning drop-shaped. Referring to the shape of the sternal process in ventral view.</p></tp:treatment-sec><tp:treatment-sec sec-type="material" id="SECID0EZOAK"><title>Material examined.</title><p><bold><italic>Holotype</italic></bold>: New Caledonia – <bold>Province Sud</bold> • ♂; Haute Yaté fauna reserve, 1760 m S bridge Pont Perignon, 50 m upstream bridge over stream; <named-content xmlns:xlink="http://www.w3.org/1999/xlink" content-type="dwc:verbatimCoordinates" xlink:type="simple"><named-content content-type="geo-json" specific-use="{&#34;type&#34;:&#34;Point&#34;,&#34;coordinates&#34;:[166.701211,-22.149540]}" id="NCID0EJPAK" xlink:type="simple">22.14954S, 166.701211E</named-content></named-content>; 180 m; 14.xii.2003–13.i.2004; Malaise trap; loc#081; leg. KA Johanson; <named-content xmlns:xlink="http://www.w3.org/1999/xlink" content-type="dwc:institutional_code" xlink:type="simple">MNHN</named-content>.</p><p><bold><italic>Paratypes</italic></bold>: New Caledonia – <bold>Province Sud</bold> • 2 ♂; Réserve spéciale de faune de la haute Yaté, along road on southern part of Marais de la Rivière Blanche, stream draining to Marais de la Rivière Blanche, 2.25 km SW Pont Pérignon; 180 m; 6–16.xi.2003; Malaise trap; loc#010a; leg. KA Johanson; <named-content xmlns:xlink="http://www.w3.org/1999/xlink" content-type="dwc:institutional_code" xlink:type="simple">NHRS</named-content>; • 1 ♂; Rivière Ouanéoue, at bride crossing road to Koghi Mountains, ca. 1.5 km from road RT1 Nouméa-Dumbea; <named-content xmlns:xlink="http://www.w3.org/1999/xlink" content-type="dwc:verbatimCoordinates" xlink:type="simple"><named-content content-type="geo-json" specific-use="{&#34;type&#34;:&#34;Point&#34;,&#34;coordinates&#34;:[166.492183,-22.181017]}" id="NCID0EEQAK" xlink:type="simple">22°10.861'S, 166°29.531'E</named-content></named-content>; 11.xi.2003; light trap; loc#024a; leg. KA Johanson; <named-content xmlns:xlink="http://www.w3.org/1999/xlink" content-type="dwc:institutional_code" xlink:type="simple">NHRS</named-content>; • 1 ♂; Réserve spéciale de faune de la haute Yaté, along road on southern part of Marais de la Rivière Blanche, stream draining to Marais de la Rivière Blanche, 1.35 km S Pont Pérignon; <named-content xmlns:xlink="http://www.w3.org/1999/xlink" content-type="dwc:verbatimCoordinates" xlink:type="simple"><named-content content-type="geo-json" specific-use="{&#34;type&#34;:&#34;Point&#34;,&#34;coordinates&#34;:[166.702533,-22.141600]}" id="NCID0ERQAK" xlink:type="simple">22°08.496'S, 166°42.152'E</named-content></named-content>; 180 m; 6–16.xi.2003; Malaise trap; loc#009a; leg. KA Johanson; <named-content xmlns:xlink="http://www.w3.org/1999/xlink" content-type="dwc:institutional_code" xlink:type="simple">NHRS</named-content>; • 1 ♂; Réserve spéciale de faune de la haute Yaté, along road on southern part of Marais de la Rivière Blanche, stream draining to Marais de la Rivière Blanche, 3.7 km SW Pont Pérignon; <named-content xmlns:xlink="http://www.w3.org/1999/xlink" content-type="dwc:verbatimCoordinates" xlink:type="simple"><named-content content-type="geo-json" specific-use="{&#34;type&#34;:&#34;Point&#34;,&#34;coordinates&#34;:[166.680683,-22.155450]}" id="NCID0E5QAK" xlink:type="simple">22°09.327'S, 166°40.841'E</named-content></named-content>; 180 m; 6–16.xi.2003; Malaise trap; loc#013; leg. KA Johanson; <named-content xmlns:xlink="http://www.w3.org/1999/xlink" content-type="dwc:institutional_code" xlink:type="simple">NHRS</named-content>; • 1 ♂; W slope Mt. Ningua, Kwé Néco Stream, at Camp Jacob, 3.7 km WNW summit of Mt. Ningua, on Boulo-Thio Road, ca. 50 m upstream road; <named-content xmlns:xlink="http://www.w3.org/1999/xlink" content-type="dwc:verbatimCoordinates" xlink:type="simple"><named-content content-type="geo-json" specific-use="{&#34;type&#34;:&#34;Point&#34;,&#34;coordinates&#34;:[166.109450,-21.726883]}" id="NCID0ELRAK" xlink:type="simple">21°43.613'S, 166°06.567'E</named-content></named-content>; 150 m; 29.xi-12.xii.2003; Malaise trap; loc#054; leg. KA Johanson; <named-content xmlns:xlink="http://www.w3.org/1999/xlink" content-type="dwc:institutional_code" xlink:type="simple">NHRS</named-content>; <bold>Province Nord</bold> • 2 ♂; Mt. Panié, Riv. Padyéém; 400 m; 22–28.xi.2001; Malaise trap; 22–28.xi.2001; <named-content xmlns:xlink="http://www.w3.org/1999/xlink" content-type="dwc:verbatimCoordinates" xlink:type="simple"><named-content content-type="geo-json" specific-use="{&#34;type&#34;:&#34;Point&#34;,&#34;coordinates&#34;:[164.802450,-20.568700]}" id="NCID0E1RAK" xlink:type="simple">20°34.122'S, 164°48.147'E</named-content></named-content>; loc#146 (16-2001); leg. KA Johanson, T Pape &amp; B Viklund; <named-content xmlns:xlink="http://www.w3.org/1999/xlink" content-type="dwc:institutional_code" xlink:type="simple">NHRS</named-content>; • 1 ♂; Wé Caot Stream, draining NNE side of Mt. Panié, 0.9 km NW Cascade de Tao; <named-content xmlns:xlink="http://www.w3.org/1999/xlink" content-type="dwc:verbatimCoordinates" xlink:type="simple"><named-content content-type="geo-json" specific-use="{&#34;type&#34;:&#34;Point&#34;,&#34;coordinates&#34;:[164.801067,-20.555183]}" id="NCID0EHSAK" xlink:type="simple">20°33.311'S, 164°48.064'E</named-content></named-content>; 18.xii.2003; light trap; loc#084; leg. KA Johanson; <named-content xmlns:xlink="http://www.w3.org/1999/xlink" content-type="dwc:institutional_code" xlink:type="simple">NHRS</named-content>.</p></tp:treatment-sec><tp:treatment-sec sec-type="description" id="SECID0ERSAK"><title>Measurements.</title><p>Fore wing length 2.4–3.8 mm (<italic>N</italic> = 11). Total length of genitalia: 0.3 mm.</p></tp:treatment-sec><tp:treatment-sec sec-type="description" id="SECID0EZSAK"><title>Description.</title><p><bold><italic>Genitalia</italic></bold>: In lateral view, segment IX almost rectangular, apex located dorsally; in ventral view anteriorly slightly undulating, almost straight. Sternal processes, lateral view, with straight, gently tapering along their length, apex semi-acute; in ventral view, anterior half robust, diverging, of equal width throughout their length, abruptly narrowing slightly posteriorly of mid-length, posterior part club-shaped with rounded apex. Tergum X semi-rectangular with anterior margin concave and posterior margin convex; in dorsal view, mesally fused, forming rounded lobe with shallow, wide notch at apex. Parameres originating before tergum X, in lateral view long, slender, initially trifurcated, then slender, tubular directed posterodorsad, forming complex looped structure at apex; in dorsal view, separated, initially converging, then diverging, straight, slightly widening along their length, thin, whip-like apex curving anterolaterad. Superior appendages, in lateral view, rounded, rectangular with truncated apex, as long as tergum X; in dorsal view parallel, curving mesally towards apex, anterior end triangular, lateral margin convex, mesal margin straight, claw-like mesoanterad directed process at apex. Inferior appendages, in lateral view, forming single slightly narrowing process with rounded apex exceeding lateral margin of sternal process; in ventral view slender, anterior end widely triangular, lateral margins parallel anteriorly, slightly converging posteriorly, apex with two spine-like, thin posterior processes. Phallus, in lateral view as long as segment IX, tubular, straight; in ventral view wider anteriorly, tubular.</p></tp:treatment-sec><tp:treatment-sec sec-type="Additional information" id="SECID0EETAK"><title>Additional information.</title><p>This species was referred to as “sp. 31” in <xref ref-type="bibr" rid="B4">Espeland and Johanson (2010a)</xref>.</p></tp:treatment-sec><ref-list><ref id="B4"><mixed-citation xmlns:xlink="http://www.w3.org/1999/xlink" xlink:type="simple"><person-group><name name-style="western"><surname>Espeland</surname><given-names>M</given-names></name><name name-style="western"><surname>Johanson</surname><given-names>KA</given-names></name></person-group> (<year>2010a</year>) <article-title>The diversity and radiation of the largest monophyletic animal group on New Caledonia (<tp:taxon-name><tp:taxon-name-part taxon-name-part-type="order">Trichoptera</tp:taxon-name-part></tp:taxon-name>: <tp:taxon-name><tp:taxon-name-part taxon-name-part-type="family">Ecnomidae</tp:taxon-name-part></tp:taxon-name>: <tp:taxon-name><tp:taxon-name-part taxon-name-part-type="genus">Agmina</tp:taxon-name-part></tp:taxon-name>).</article-title><source>Journal of Evolutionary Biology</source><volume>23</volume>: <fpage>2112</fpage>–<lpage>2122</lpage>. <ext-link xlink:type="simple" ext-link-type="doi" xlink:href="10.1111/j.1420-9101.2010.02072.x">https://doi.org/10.1111/j.1420-9101.2010.02072.x</ext-link></mixed-citation></ref></ref-list></tp:taxon-treatment>
