# Supplementary material for: Description of 47 new species of the New Caledonian endemic caddisfly genus Agmina Ward & Schefter (Trichoptera, Ecnomidae)
Source: Zookeys. 2020 Aug 6;956:49–162. doi: 10.3897/zookeys.956.51592 (PMC7426283; doi:10.3897/zookeys.956.51592)
Supplement: XML Treatment for Agmina amieuensis [file zookeys.956.51592-treatment30.xml]

<!DOCTYPE tp:taxon-treatment
  PUBLIC "-//TaxonX//DTD Taxonomic Treatment Publishing DTD v0 20100105//EN" "tax-treatment-NSO.dtd">
<tp:taxon-treatment xmlns:tp="http://www.plazi.org/taxpub"><tp:treatment-meta><kwd-group><label>Taxon classification</label><kwd><named-content xmlns:xlink="http://www.w3.org/1999/xlink" content-type="kingdom">Animalia</named-content></kwd><kwd><named-content xmlns:xlink="http://www.w3.org/1999/xlink" content-type="order">Trichoptera</named-content></kwd><kwd><named-content xmlns:xlink="http://www.w3.org/1999/xlink" content-type="family">Ecnomidae</named-content></kwd></kwd-group><mixed-citation publication-type="journal"><person-group><name><surname>Espeland</surname><given-names>Marianne</given-names></name><name><surname>Sjöberg</surname><given-names>Tin</given-names></name><name><surname>Johanson</surname><given-names>Kjell Arne</given-names></name></person-group><article-title>Description of 47 new species of the New Caledonian endemic caddisfly genus <italic><tp:taxon-name><tp:taxon-name-part taxon-name-part-type="genus" reg="Agmina">Agmina</tp:taxon-name-part></tp:taxon-name></italic> Ward &amp; Schefter (<tp:taxon-name><tp:taxon-name-part taxon-name-part-type="order">Trichoptera</tp:taxon-name-part></tp:taxon-name>, <tp:taxon-name><tp:taxon-name-part taxon-name-part-type="family">Ecnomidae</tp:taxon-name-part></tp:taxon-name>)</article-title><source>Zookeys</source><day>06</day><month>8</month><year>2020</year><volume>956</volume><fpage>49</fpage><lpage>162</lpage><pub-id pub-id-type="doi">10.3897/zookeys.956.51592</pub-id></mixed-citation></tp:treatment-meta><tp:nomenclature><tp:taxon-name><object-id xmlns:xlink="http://www.w3.org/1999/xlink" content-type="arpha" xlink:type="simple">C6158FE2-FC18-5D8E-9269-FD9E78406BB8</object-id>
              <tp:taxon-name-part taxon-name-part-type="genus" reg="Agmina">Agmina</tp:taxon-name-part>
              <tp:taxon-name-part taxon-name-part-type="species" reg="amieuensis">amieuensis</tp:taxon-name-part>
              <object-id xmlns:xlink="http://www.w3.org/1999/xlink" content-type="zoobank" xlink:type="simple">http://zoobank.org/017B80BA-5FCD-4F1F-A885-37971CA3AD99</object-id>
            </tp:taxon-name><tp:taxon-status xmlns:xlink="http://www.w3.org/1999/xlink" xlink:type="simple">sp. nov.</tp:taxon-status><xref ref-type="fig" rid="F30">Figs 151–155</xref></tp:nomenclature><tp:treatment-sec sec-type="diagnosis" id="SECID0EVUAK"><title>Diagnosis.</title><p>In ventral view, the inferior appendages of <italic><tp:taxon-name><tp:taxon-name-part taxon-name-part-type="genus" reg="Agmina">Agmina</tp:taxon-name-part> <tp:taxon-name-part taxon-name-part-type="species" reg="amieuensis">amieuensis</tp:taxon-name-part></tp:taxon-name></italic> sp. nov. form a narrow plate with a posteroapical incision laterally flanged by a row of small setae, similar to those of <italic><tp:taxon-name><tp:taxon-name-part taxon-name-part-type="genus" reg="Agmina">A.</tp:taxon-name-part> <tp:taxon-name-part taxon-name-part-type="species" reg="complexa">complexa</tp:taxon-name-part></tp:taxon-name></italic> sp. nov., <italic><tp:taxon-name><tp:taxon-name-part taxon-name-part-type="genus" reg="Agmina">A.</tp:taxon-name-part> <tp:taxon-name-part taxon-name-part-type="species" reg="guttata">guttata</tp:taxon-name-part></tp:taxon-name></italic> sp. nov., and <italic><tp:taxon-name><tp:taxon-name-part taxon-name-part-type="genus" reg="Agmina">A.</tp:taxon-name-part> <tp:taxon-name-part taxon-name-part-type="species" reg="spina">spina</tp:taxon-name-part></tp:taxon-name></italic> sp. nov. <italic><tp:taxon-name><tp:taxon-name-part taxon-name-part-type="genus" reg="Agmina">Agmina</tp:taxon-name-part> <tp:taxon-name-part taxon-name-part-type="species" reg="amieuensis">amieuensis</tp:taxon-name-part></tp:taxon-name></italic> sp. nov. also have very short sternal processes in lateral view, as also present in <italic><tp:taxon-name><tp:taxon-name-part taxon-name-part-type="genus" reg="Agmina">A.</tp:taxon-name-part> <tp:taxon-name-part taxon-name-part-type="species" reg="guttata">guttata</tp:taxon-name-part></tp:taxon-name></italic> sp. nov. and <italic><tp:taxon-name><tp:taxon-name-part taxon-name-part-type="genus" reg="Agmina">A.</tp:taxon-name-part> <tp:taxon-name-part taxon-name-part-type="species" reg="spina">spina</tp:taxon-name-part></tp:taxon-name></italic> sp. nov. <italic><tp:taxon-name><tp:taxon-name-part taxon-name-part-type="genus" reg="Agmina">Agmina</tp:taxon-name-part> <tp:taxon-name-part taxon-name-part-type="species" reg="amieuensis">amieuensis</tp:taxon-name-part></tp:taxon-name></italic> sp. nov. is distinguished by the shape of the sternal process in ventral view, which is oval, almost drop-shaped.</p><fig id="F30" position="float" orientation="portrait"><object-id xmlns:xlink="http://www.w3.org/1999/xlink" content-type="doi" xlink:type="simple">10.3897/zookeys.956.51592.figures151-155</object-id><object-id xmlns:xlink="http://www.w3.org/1999/xlink" content-type="arpha" xlink:type="simple">77A9FBA9-3B53-5FA9-A7B5-190F6B847E26</object-id><label>Figures 151–155.</label><caption><p><italic><tp:taxon-name><tp:taxon-name-part taxon-name-part-type="genus" reg="Agmina">Agmina</tp:taxon-name-part> <tp:taxon-name-part taxon-name-part-type="species" reg="amieuensis">amieuensis</tp:taxon-name-part></tp:taxon-name></italic> sp. nov. male holotype <bold>151</bold> genitalia, left lateral view <bold>152</bold> genitalia, dorsal view <bold>153</bold> genitalia, ventral view <bold>154</bold> phallus, lateral view <bold>155</bold> phallus, ventral view.</p></caption><graphic xmlns:xlink="http://www.w3.org/1999/xlink" xlink:href="zookeys-956-049-g030.jpg" position="float" orientation="portrait" xlink:type="simple" id="oo_439949.jpg"><uri content-type="original_file" xlink:type="simple">https://binary.pensoft.net/fig/439949</uri></graphic></fig></tp:treatment-sec><tp:treatment-sec sec-type="etymology" id="SECID0EVYAK"><title>Etymology.</title><p><italic>Amieuensis</italic>, named for Réserve Spéciale de faune du Col d’Amieu et Table Unio, the type locality of the species.</p></tp:treatment-sec><tp:treatment-sec sec-type="material" id="SECID0ECZAK"><title>Material examined.</title><p><bold><italic>Holotype</italic></bold>: New Caledonia – <bold>Province Sud</bold> • ♂; Réserve Spéciale de faune du Col d’Amieu et Table Unio, branch of Fa Tööiri Stream; <named-content xmlns:xlink="http://www.w3.org/1999/xlink" content-type="dwc:verbatimCoordinates" xlink:type="simple"><named-content content-type="geo-json" specific-use="{&#34;type&#34;:&#34;Point&#34;,&#34;coordinates&#34;:[165.827950,-21.580733]}" id="NCID0ESZAK" xlink:type="simple">21°34.844'S, 165°49.677'E</named-content></named-content>; loc#155 (25-2001); Malaise trap; 30.xi-5.xii.2001; leg. KA Johanson, T Pape &amp; B Viklund; <named-content xmlns:xlink="http://www.w3.org/1999/xlink" content-type="dwc:institutional_code" xlink:type="simple">MNHN</named-content>.</p><p><bold><italic>Paratypes</italic></bold>: New Caledonia – <bold>Province Nord</bold> • 1 ♂; Mt. Panié, Riv. Padyéém; 400 m; 22–28.xi.2001; Malaise trap; 22–28.xi.2001; <named-content xmlns:xlink="http://www.w3.org/1999/xlink" content-type="dwc:verbatimCoordinates" xlink:type="simple"><named-content content-type="geo-json" specific-use="{&#34;type&#34;:&#34;Point&#34;,&#34;coordinates&#34;:[164.802450,-20.568700]}" id="NCID0EI1AK" xlink:type="simple">20°34.122'S, 164°48.147'E</named-content></named-content>; loc#146 (16-2001); leg. KA Johanson, T Pape &amp; B Viklund; <named-content xmlns:xlink="http://www.w3.org/1999/xlink" content-type="dwc:institutional_code" xlink:type="simple">NHRS</named-content>; <bold>Province Sud</bold> • 1 ♂; Plateau de Dogny, source of Dogny River, ca, 100 S of loc 046 and nearly 1.0 km SE summit of Platou; <named-content xmlns:xlink="http://www.w3.org/1999/xlink" content-type="dwc:verbatimCoordinates" xlink:type="simple"><named-content content-type="geo-json" specific-use="{&#34;type&#34;:&#34;Point&#34;,&#34;coordinates&#34;:[165.880720,-21.620950]}" id="NCID0EX1AK" xlink:type="simple">21.62095S, 165.88072E</named-content></named-content>; 917 m; 25.xi-16.xii.2003; Malaise trap; loc#047; leg. KA Johanson; <named-content xmlns:xlink="http://www.w3.org/1999/xlink" content-type="dwc:institutional_code" xlink:type="simple">NHRS</named-content>; • 1 ♂; Monts des Koghis, ca 300 m S Koghi Restaurant; <named-content xmlns:xlink="http://www.w3.org/1999/xlink" content-type="dwc:verbatimCoordinates" xlink:type="simple"><named-content content-type="geo-json" specific-use="{&#34;type&#34;:&#34;Point&#34;,&#34;coordinates&#34;:[166.502450,-22.182880]}" id="NCID0EE2AK" xlink:type="simple">22.18288S, 166.50245E</named-content></named-content>; 427 m; 2–16.xi.2003; Malaise trap; loc#003; leg. KA Johanson; <named-content xmlns:xlink="http://www.w3.org/1999/xlink" content-type="dwc:institutional_code" xlink:type="simple">NHRS</named-content>; • 1 ♂; Monts des Koghis, ca 300 m S Koghi Restaurant; <named-content xmlns:xlink="http://www.w3.org/1999/xlink" content-type="dwc:verbatimCoordinates" xlink:type="simple"><named-content content-type="geo-json" specific-use="{&#34;type&#34;:&#34;Point&#34;,&#34;coordinates&#34;:[166.501670,-22.182880]}" id="NCID0ER2AK" xlink:type="simple">22.18288S, 166.50167E</named-content></named-content>; 417 m; 2–16.xi.2003; Malaise trap; loc#004; leg. KA Johanson; <named-content xmlns:xlink="http://www.w3.org/1999/xlink" content-type="dwc:institutional_code" xlink:type="simple">NHRS</named-content>; • 2 ♂; Monts Kwa Ne Mwa, on road between Nouméa and Yaté, 2.0 km E Pic Mouirange; <named-content xmlns:xlink="http://www.w3.org/1999/xlink" content-type="dwc:verbatimCoordinates" xlink:type="simple"><named-content content-type="geo-json" specific-use="{&#34;type&#34;:&#34;Point&#34;,&#34;coordinates&#34;:[166.679967,-22.205933]}" id="NCID0E52AK" xlink:type="simple">22°12.356'S, 166°40.798'E</named-content></named-content>; 220 m; 7–16.xi.2003; Malaise trap; loc#014; leg. KA Johanson; <named-content xmlns:xlink="http://www.w3.org/1999/xlink" content-type="dwc:institutional_code" xlink:type="simple">NHRS</named-content>.</p></tp:treatment-sec><tp:treatment-sec sec-type="description" id="SECID0EI3AK"><title>Measurements.</title><p>Fore wing length 2.8–3.7 mm (<italic>N</italic> = 7). Total length of genitalia: 0.4 mm.</p></tp:treatment-sec><tp:treatment-sec sec-type="description" id="SECID0EQ3AK"><title>Description.</title><p><bold><italic>Genitalia</italic></bold>: In lateral view, segment IX widely bell-shaped, apex located medially; in ventral view anteriorly oval. Sternal processes, lateral view, with broad structure with semi-acute apex located ventrally, ventral margin slightly concave; in ventral view, slightly diverging, tapering along their length, apex rounded. Tergum X trapezoid with concave anterior margin; in dorsal view, mesally separate, longer than wide, inner margin convex, posterior margin slightly concave. Parameres originating at tergum X, in lateral view initially slender, widening to a folded, twisting, sheet-like structure at apex; in dorsal view, slender, gently widening along their length, initially diverging, posterior half converging, apex rounded, club-shaped. Superior appendages, in lateral view, triangular with dorsal margin convex, apex acute directed posteromesad, spine-like mesal process curving downwards with apex directed anteromesad; in dorsal view longer than wide, outer margin sigmoid, inner margin convex, two apices directed postero mesad, mesal process directed anteromesad posteriorly of both apices. Inferior appendages, in lateral view, with bifurcated anterior half, ventral process running parallel with, and exceeding ventral margin of sternal process, posterior part forming a single narrowing lobe with rounded apex exceeding posterior margin of sternal process; in ventral view posterior half forming lobe-like structure narrowing towards rounded apex. Phallus, in lateral view almost as long as segment IX, tubular, straight; in ventral view wider anteriorly, tubular.</p></tp:treatment-sec><tp:treatment-sec sec-type="Additional information" id="SECID0E23AK"><title>Additional information.</title><p>This species was referred to as “sp. 18” in <xref ref-type="bibr" rid="B4">Espeland and Johanson (2010a)</xref>.</p></tp:treatment-sec><ref-list><ref id="B4"><mixed-citation xmlns:xlink="http://www.w3.org/1999/xlink" xlink:type="simple"><person-group><name name-style="western"><surname>Espeland</surname><given-names>M</given-names></name><name name-style="western"><surname>Johanson</surname><given-names>KA</given-names></name></person-group> (<year>2010a</year>) <article-title>The diversity and radiation of the largest monophyletic animal group on New Caledonia (<tp:taxon-name><tp:taxon-name-part taxon-name-part-type="order">Trichoptera</tp:taxon-name-part></tp:taxon-name>: <tp:taxon-name><tp:taxon-name-part taxon-name-part-type="family">Ecnomidae</tp:taxon-name-part></tp:taxon-name>: <tp:taxon-name><tp:taxon-name-part taxon-name-part-type="genus">Agmina</tp:taxon-name-part></tp:taxon-name>).</article-title><source>Journal of Evolutionary Biology</source><volume>23</volume>: <fpage>2112</fpage>–<lpage>2122</lpage>. <ext-link xlink:type="simple" ext-link-type="doi" xlink:href="10.1111/j.1420-9101.2010.02072.x">https://doi.org/10.1111/j.1420-9101.2010.02072.x</ext-link></mixed-citation></ref></ref-list></tp:taxon-treatment>
