# Supplementary material for: Description of 47 new species of the New Caledonian endemic caddisfly genus Agmina Ward & Schefter (Trichoptera, Ecnomidae)
Source: Zookeys. 2020 Aug 6;956:49–162. doi: 10.3897/zookeys.956.51592 (PMC7426283; doi:10.3897/zookeys.956.51592)
Supplement: XML Treatment for Agmina complexa [file zookeys.956.51592-treatment32.xml]

<!DOCTYPE tp:taxon-treatment
  PUBLIC "-//TaxonX//DTD Taxonomic Treatment Publishing DTD v0 20100105//EN" "tax-treatment-NSO.dtd">
<tp:taxon-treatment xmlns:tp="http://www.plazi.org/taxpub"><tp:treatment-meta><kwd-group><label>Taxon classification</label><kwd><named-content xmlns:xlink="http://www.w3.org/1999/xlink" content-type="kingdom">Animalia</named-content></kwd><kwd><named-content xmlns:xlink="http://www.w3.org/1999/xlink" content-type="order">Trichoptera</named-content></kwd><kwd><named-content xmlns:xlink="http://www.w3.org/1999/xlink" content-type="family">Ecnomidae</named-content></kwd></kwd-group><mixed-citation publication-type="journal"><person-group><name><surname>Espeland</surname><given-names>Marianne</given-names></name><name><surname>Sjöberg</surname><given-names>Tin</given-names></name><name><surname>Johanson</surname><given-names>Kjell Arne</given-names></name></person-group><article-title>Description of 47 new species of the New Caledonian endemic caddisfly genus <italic><tp:taxon-name><tp:taxon-name-part taxon-name-part-type="genus" reg="Agmina">Agmina</tp:taxon-name-part></tp:taxon-name></italic> Ward &amp; Schefter (<tp:taxon-name><tp:taxon-name-part taxon-name-part-type="order">Trichoptera</tp:taxon-name-part></tp:taxon-name>, <tp:taxon-name><tp:taxon-name-part taxon-name-part-type="family">Ecnomidae</tp:taxon-name-part></tp:taxon-name>)</article-title><source>Zookeys</source><day>06</day><month>8</month><year>2020</year><volume>956</volume><fpage>49</fpage><lpage>162</lpage><pub-id pub-id-type="doi">10.3897/zookeys.956.51592</pub-id></mixed-citation></tp:treatment-meta><tp:nomenclature><tp:taxon-name><object-id xmlns:xlink="http://www.w3.org/1999/xlink" content-type="arpha" xlink:type="simple">F2CBF558-96A9-528A-BAE0-0DBE601CBB30</object-id>
              <tp:taxon-name-part taxon-name-part-type="genus" reg="Agmina">Agmina</tp:taxon-name-part>
              <tp:taxon-name-part taxon-name-part-type="species" reg="complexa">complexa</tp:taxon-name-part>
              <object-id xmlns:xlink="http://www.w3.org/1999/xlink" content-type="zoobank" xlink:type="simple">http://zoobank.org/C8FC9FA5-E342-4FA7-9C98-F45945CE312A</object-id>
            </tp:taxon-name><tp:taxon-status xmlns:xlink="http://www.w3.org/1999/xlink" xlink:type="simple">sp. nov.</tp:taxon-status><xref ref-type="fig" rid="F32">Figs 161–165</xref></tp:nomenclature><tp:treatment-sec sec-type="diagnosis" id="SECID0E1FBK"><title>Diagnosis.</title><p>In ventral view, the inferior appendages of <italic><tp:taxon-name><tp:taxon-name-part taxon-name-part-type="genus" reg="Agmina">Agmina</tp:taxon-name-part> <tp:taxon-name-part taxon-name-part-type="species" reg="complexa">complexa</tp:taxon-name-part></tp:taxon-name></italic> sp. nov. form a narrow plate with a posteroapical incision laterally flanged by a row of small setae, similar to those of <italic><tp:taxon-name><tp:taxon-name-part taxon-name-part-type="genus" reg="Agmina">A.</tp:taxon-name-part> <tp:taxon-name-part taxon-name-part-type="species" reg="spina">spina</tp:taxon-name-part></tp:taxon-name></italic> sp. nov., <italic><tp:taxon-name><tp:taxon-name-part taxon-name-part-type="genus" reg="Agmina">A.</tp:taxon-name-part> <tp:taxon-name-part taxon-name-part-type="species" reg="guttata">guttata</tp:taxon-name-part></tp:taxon-name></italic> sp. nov., and <italic><tp:taxon-name><tp:taxon-name-part taxon-name-part-type="genus" reg="Agmina">A.</tp:taxon-name-part> <tp:taxon-name-part taxon-name-part-type="species" reg="amieuensis">amieuensis</tp:taxon-name-part></tp:taxon-name></italic> sp. nov. <italic><tp:taxon-name><tp:taxon-name-part taxon-name-part-type="genus" reg="Agmina">Agmina</tp:taxon-name-part> <tp:taxon-name-part taxon-name-part-type="species" reg="complexa">complexa</tp:taxon-name-part></tp:taxon-name></italic> sp. nov. are easily separated from the above similar species by the much longer and almost oval sternal process in lateral view, and the superior appendages are strongly modified and form a pair of very large, anteriorly curving hooks. <italic><tp:taxon-name><tp:taxon-name-part taxon-name-part-type="genus" reg="Agmina">Agmina</tp:taxon-name-part> <tp:taxon-name-part taxon-name-part-type="species" reg="amplexa">amplexa</tp:taxon-name-part></tp:taxon-name></italic> sp. nov. also have strongly modified superior appendages but <italic><tp:taxon-name><tp:taxon-name-part taxon-name-part-type="genus" reg="Agmina">A.</tp:taxon-name-part> <tp:taxon-name-part taxon-name-part-type="species" reg="amplexa">amplexa</tp:taxon-name-part></tp:taxon-name></italic> sp. nov. has three pairs of more or less mesally orientated hooks instead of a single pair of hooks that are directed anterad in <italic><tp:taxon-name><tp:taxon-name-part taxon-name-part-type="genus" reg="Agmina">A.</tp:taxon-name-part> <tp:taxon-name-part taxon-name-part-type="species" reg="complexa">complexa</tp:taxon-name-part></tp:taxon-name></italic> sp. nov., as seen in dorsal view.</p><fig id="F32" position="float" orientation="portrait"><object-id xmlns:xlink="http://www.w3.org/1999/xlink" content-type="doi" xlink:type="simple">10.3897/zookeys.956.51592.figures161-165</object-id><object-id xmlns:xlink="http://www.w3.org/1999/xlink" content-type="arpha" xlink:type="simple">15EEC5D8-24BB-545A-B1E0-C2615A9CC39E</object-id><label>Figures 161–165.</label><caption><p><italic><tp:taxon-name><tp:taxon-name-part taxon-name-part-type="genus" reg="Agmina">Agmina</tp:taxon-name-part> <tp:taxon-name-part taxon-name-part-type="species" reg="complexa">complexa</tp:taxon-name-part></tp:taxon-name></italic> sp. nov. male holotype <bold>161</bold> genitalia, left lateral view <bold>162</bold> genitalia, dorsal view <bold>163</bold> genitalia, ventral view <bold>164</bold> phallus, lateral view <bold>165</bold> phallus, ventral view.</p></caption><graphic xmlns:xlink="http://www.w3.org/1999/xlink" xlink:href="zookeys-956-049-g032.jpg" position="float" orientation="portrait" xlink:type="simple" id="oo_439951.jpg"><uri content-type="original_file" xlink:type="simple">https://binary.pensoft.net/fig/439951</uri></graphic></fig></tp:treatment-sec><tp:treatment-sec sec-type="etymology" id="SECID0E1JBK"><title>Etymology.</title><p>Named for the complex shape of the superior appendage.</p></tp:treatment-sec><tp:treatment-sec sec-type="material" id="SECID0E6JBK"><title>Material examined.</title><p><bold><italic>Holotype</italic></bold>: New Caledonia – <bold>Province Nord</bold> • ♂; Mt. Panié, stream at camp; <named-content xmlns:xlink="http://www.w3.org/1999/xlink" content-type="dwc:verbatimCoordinates" xlink:type="simple"><named-content content-type="geo-json" specific-use="{&#34;type&#34;:&#34;Point&#34;,&#34;coordinates&#34;:[164.764440,-20.581390]}" id="NCID0EPKBK" xlink:type="simple">20.58139S, 164.76444E</named-content></named-content>; 1310 m; 9.xii.2003; Malaise trap; loc#074; leg. KA Johanson; <named-content xmlns:xlink="http://www.w3.org/1999/xlink" content-type="dwc:institutional_code" xlink:type="simple">MNHN</named-content>.</p><p><bold><italic>Paratype</italic></bold>: New Caledonia – <bold>Province Nord</bold> • 1 ♂; Mt. Panié, stream at camp; <named-content xmlns:xlink="http://www.w3.org/1999/xlink" content-type="dwc:verbatimCoordinates" xlink:type="simple"><named-content content-type="geo-json" specific-use="{&#34;type&#34;:&#34;Point&#34;,&#34;coordinates&#34;:[164.764720,-20.581670]}" id="NCID0EFLBK" xlink:type="simple">20.58167S, 164.76472E</named-content></named-content>; 1311 m; 9.xii.2003; Malaise trap; loc#073; leg. KA Johanson; <named-content xmlns:xlink="http://www.w3.org/1999/xlink" content-type="dwc:institutional_code" xlink:type="simple">NHRS</named-content>.</p></tp:treatment-sec><tp:treatment-sec sec-type="description" id="SECID0EPLBK"><title>Measurements.</title><p>Fore wing length 3.5–4.3 mm (<italic>N</italic> = 2). Total length of genitalia: 0.8 mm.</p></tp:treatment-sec><tp:treatment-sec sec-type="description" id="SECID0EXLBK"><title>Description.</title><p><bold><italic>Genitalia</italic></bold>: In lateral view, segment IX narrowly triangular, apex located medially; in ventral view anteriorly elongated, U-shaped. Sternal processes, lateral view, with club-shaped, dorsal margin convex, ventral margin straight, apex rounded; in ventral view, robust, slightly diverging, equally wide along their length, apex truncated. Tergum X irregular quadrilateral with concave anterior margin, convex posterior margin, lateral margins almost straight; as wide as high; in dorsal view, mesally fused, triangular with acute apex. Parameres slender, starting before tergum X, in lateral view sigmoid, widening at apex with concave posterior margin; in dorsal view, separated, long, slender, straight, widening along their length, posterior half slightly wider anteriorly, then equally wide along their length, posteriorly abruptly curving lateroanterad, apex hook-shaped directed anterad. Superior appendages, in lateral view, initially triangular, greatly narrowing forming ridged, greatly curved, narrow process with acute apex directed mesad; in dorsal view forming large hook-like structures, with apices greatly curving, directed anteromesad, crossing mesally. Inferior appendages, in lateral view, with posterad orientated single branch, straight with truncate apex with dorsad directed tooth dorsally, ventral margin and apex exceeding margin of sternal process; in ventral view very slender, lateral margins convex, acute, narrow posterior processes at apex. Phallus, in lateral view tubular, straight; in ventral view slightly wider anteriorly, with triangular lateral lobes, tubular.</p></tp:treatment-sec><tp:treatment-sec sec-type="Additional information" id="SECID0ECMBK"><title>Additional information.</title><p>This species was referred to as “sp. 22” in <xref ref-type="bibr" rid="B4">Espeland and Johanson (2010a)</xref>.</p></tp:treatment-sec><ref-list><ref id="B4"><mixed-citation xmlns:xlink="http://www.w3.org/1999/xlink" xlink:type="simple"><person-group><name name-style="western"><surname>Espeland</surname><given-names>M</given-names></name><name name-style="western"><surname>Johanson</surname><given-names>KA</given-names></name></person-group> (<year>2010a</year>) <article-title>The diversity and radiation of the largest monophyletic animal group on New Caledonia (<tp:taxon-name><tp:taxon-name-part taxon-name-part-type="order">Trichoptera</tp:taxon-name-part></tp:taxon-name>: <tp:taxon-name><tp:taxon-name-part taxon-name-part-type="family">Ecnomidae</tp:taxon-name-part></tp:taxon-name>: <tp:taxon-name><tp:taxon-name-part taxon-name-part-type="genus">Agmina</tp:taxon-name-part></tp:taxon-name>).</article-title><source>Journal of Evolutionary Biology</source><volume>23</volume>: <fpage>2112</fpage>–<lpage>2122</lpage>. <ext-link xlink:type="simple" ext-link-type="doi" xlink:href="10.1111/j.1420-9101.2010.02072.x">https://doi.org/10.1111/j.1420-9101.2010.02072.x</ext-link></mixed-citation></ref></ref-list></tp:taxon-treatment>
