# Supplementary material for: Description of 47 new species of the New Caledonian endemic caddisfly genus Agmina Ward & Schefter (Trichoptera, Ecnomidae)
Source: Zookeys. 2020 Aug 6;956:49–162. doi: 10.3897/zookeys.956.51592 (PMC7426283; doi:10.3897/zookeys.956.51592)
Supplement: XML Treatment for Agmina dognyensis [file zookeys.956.51592-treatment33.xml]

<!DOCTYPE tp:taxon-treatment
  PUBLIC "-//TaxonX//DTD Taxonomic Treatment Publishing DTD v0 20100105//EN" "tax-treatment-NSO.dtd">
<tp:taxon-treatment xmlns:tp="http://www.plazi.org/taxpub"><tp:treatment-meta><kwd-group><label>Taxon classification</label><kwd><named-content xmlns:xlink="http://www.w3.org/1999/xlink" content-type="kingdom">Animalia</named-content></kwd><kwd><named-content xmlns:xlink="http://www.w3.org/1999/xlink" content-type="order">Trichoptera</named-content></kwd><kwd><named-content xmlns:xlink="http://www.w3.org/1999/xlink" content-type="family">Ecnomidae</named-content></kwd></kwd-group><mixed-citation publication-type="journal"><person-group><name><surname>Espeland</surname><given-names>Marianne</given-names></name><name><surname>Sjöberg</surname><given-names>Tin</given-names></name><name><surname>Johanson</surname><given-names>Kjell Arne</given-names></name></person-group><article-title>Description of 47 new species of the New Caledonian endemic caddisfly genus <italic><tp:taxon-name><tp:taxon-name-part taxon-name-part-type="genus" reg="Agmina">Agmina</tp:taxon-name-part></tp:taxon-name></italic> Ward &amp; Schefter (<tp:taxon-name><tp:taxon-name-part taxon-name-part-type="order">Trichoptera</tp:taxon-name-part></tp:taxon-name>, <tp:taxon-name><tp:taxon-name-part taxon-name-part-type="family">Ecnomidae</tp:taxon-name-part></tp:taxon-name>)</article-title><source>Zookeys</source><day>06</day><month>8</month><year>2020</year><volume>956</volume><fpage>49</fpage><lpage>162</lpage><pub-id pub-id-type="doi">10.3897/zookeys.956.51592</pub-id></mixed-citation></tp:treatment-meta><tp:nomenclature><tp:taxon-name><object-id xmlns:xlink="http://www.w3.org/1999/xlink" content-type="arpha" xlink:type="simple">27F6CD6F-E30B-586C-ADFF-4491F9D6DCEC</object-id>
              <tp:taxon-name-part taxon-name-part-type="genus" reg="Agmina">Agmina</tp:taxon-name-part>
              <tp:taxon-name-part taxon-name-part-type="species" reg="dognyensis">dognyensis</tp:taxon-name-part>
              <object-id xmlns:xlink="http://www.w3.org/1999/xlink" content-type="zoobank" xlink:type="simple">http://zoobank.org/B8A3EC2D-F3B5-49D8-A209-E558EB58BB66</object-id>
            </tp:taxon-name><tp:taxon-status xmlns:xlink="http://www.w3.org/1999/xlink" xlink:type="simple">sp. nov.</tp:taxon-status><xref ref-type="fig" rid="F33">Figs 166–170</xref></tp:nomenclature><tp:treatment-sec sec-type="diagnosis" id="SECID0E6PBK"><title>Diagnosis.</title><p><italic><tp:taxon-name><tp:taxon-name-part taxon-name-part-type="genus" reg="Agmina">Agmina</tp:taxon-name-part> <tp:taxon-name-part taxon-name-part-type="species" reg="dognyensis">dognyensis</tp:taxon-name-part></tp:taxon-name></italic> sp. nov. is unique in the combination of having a long, narrow, almost straight superior appendage in lateral view together with a narrow and uniformly tapering sternal processes having a dorsad bend at mid-length. Being armed with a series of megasetae on the posterior part of both parameres is also unique for this species.</p><fig id="F33" position="float" orientation="portrait"><object-id xmlns:xlink="http://www.w3.org/1999/xlink" content-type="doi" xlink:type="simple">10.3897/zookeys.956.51592.figures166-170</object-id><object-id xmlns:xlink="http://www.w3.org/1999/xlink" content-type="arpha" xlink:type="simple">DB5E5E5F-5986-5820-BECA-E7191B5BDE1A</object-id><label>Figures 166–170.</label><caption><p><italic><tp:taxon-name><tp:taxon-name-part taxon-name-part-type="genus" reg="Agmina">Agmina</tp:taxon-name-part> <tp:taxon-name-part taxon-name-part-type="species" reg="dognyensis">dognyensis</tp:taxon-name-part></tp:taxon-name></italic> sp. nov. male holotype <bold>166</bold> genitalia, left lateral view <bold>167</bold> genitalia, dorsal view <bold>168</bold> genitalia, ventral view <bold>169</bold> phallus, lateral view <bold>170</bold> phallus, ventral view.</p></caption><graphic xmlns:xlink="http://www.w3.org/1999/xlink" xlink:href="zookeys-956-049-g033.jpg" position="float" orientation="portrait" xlink:type="simple" id="oo_439952.jpg"><uri content-type="original_file" xlink:type="simple">https://binary.pensoft.net/fig/439952</uri></graphic></fig></tp:treatment-sec><tp:treatment-sec sec-type="etymology" id="SECID0ESRBK"><title>Etymology.</title><p><italic>Dognyensis</italic>, named for Plateau de Dogny, the type locality of the species.</p></tp:treatment-sec><tp:treatment-sec sec-type="material" id="SECID0E6RBK"><title>Material examined.</title><p><bold><italic>Holotype</italic></bold>: New Caledonia – <bold>Province Sud</bold> • ♂; Plateau de Dogny, source of Dogny River, ca. 900 m SE summit of Plateau de Dogny; <named-content xmlns:xlink="http://www.w3.org/1999/xlink" content-type="dwc:verbatimCoordinates" xlink:type="simple"><named-content content-type="geo-json" specific-use="{&#34;type&#34;:&#34;Point&#34;,&#34;coordinates&#34;:[165.880720,-21.619170]}" id="NCID0EPSBK" xlink:type="simple">21.61917S, 165.88072E</named-content></named-content>; 919 m; 25.xi-16.xii.2003; Malaise trap; loc#046; leg. KA Johanson; <named-content xmlns:xlink="http://www.w3.org/1999/xlink" content-type="dwc:institutional_code" xlink:type="simple">MNHN</named-content>.</p><p><bold><italic>Paratype</italic></bold>: New Caledonia – <bold>Province Sud</bold> • 1 ♂; Plateau de Dogny, source of Dogny River, ca. 1.2km SE summit of Platou, ca. 200 m from waterfall; <named-content xmlns:xlink="http://www.w3.org/1999/xlink" content-type="dwc:verbatimCoordinates" xlink:type="simple"><named-content content-type="geo-json" specific-use="{&#34;type&#34;:&#34;Point&#34;,&#34;coordinates&#34;:[165.882900,-21.620670]}" id="NCID0EFTBK" xlink:type="simple">21.62067S, 165.88290E</named-content></named-content>; 915 m; 25.xi-16.xii.2003; Malaise trap; loc#048; leg. KA Johanson; <named-content xmlns:xlink="http://www.w3.org/1999/xlink" content-type="dwc:institutional_code" xlink:type="simple">NHRS</named-content>.</p></tp:treatment-sec><tp:treatment-sec sec-type="description" id="SECID0EPTBK"><title>Measurements.</title><p>Fore wing length 4.1–6.0 mm (<italic>N</italic> = 2). Total length of genitalia: 1.2 mm.</p></tp:treatment-sec><tp:treatment-sec sec-type="description" id="SECID0EXTBK"><title>Description.</title><p><bold><italic>Genitalia</italic></bold>: Total length 1.2 mm. In lateral view, segment IX low, long, rounded anteriorly, apex located slightly above mid-height of genitalia; in ventral view, anterior incision widely and deeply U-shaped. Sternal processes, lateral view, with very long, basally wide, uniformly narrowing and slightly Z-shaped, apex long, smooth, pointed posterodorsally; in ventral view, undulating and posteriorly orientated along their length, parallel-sided except narrowing at apex. Tergum X long, narrowly triangular, with convex posterior and concave dorsal margin with dorsal process at mid-length; in dorsal view, mesally separate, mesal margin convex. Parameres weakly developed; anterior part slender in lateral view, starting well below and before tergum X, short anterior part orientated posteriorly before slightly curving dorsally below mid-length of tergum X; dividing into short dorsal branch fused with dorsobasal part of superior appendage, and robust ventral branch exceeding ventral part of superior appendage and with long row of long, posteriorly orientated megasetae; in dorsal view, separated and S-shaped at base, almost invisible along tergum X and superior appendage, except ventral branch and its mesally orientated megasetae. Superior appendages, in lateral view, simple, slender, with parallel, almost straight dorsal and ventral margins; apex with small right-angled incision; in dorsal view narrow, weakly diverging from mid-length; apex rounded. Inferior appendages, in lateral view, with wide, posterodorsal corner produced into short, narrow process; ends near basis of superior appendages; in ventral view short, almost oval shield with both posterodorsal and posteroventral corners separated mesally by U-shaped ventral and V-shaped incision. Phallus, in lateral view straight, approx. as long as tergum X, posteroventrally slightly produced posteriorly; in ventral view basis wide, gradually narrowing towards rounded apex.</p></tp:treatment-sec><tp:treatment-sec sec-type="Additional information" id="SECID0ECUBK"><title>Additional information.</title><p>This species was referred to as “sp. 37” in <xref ref-type="bibr" rid="B4">Espeland and Johanson (2010a)</xref>.</p></tp:treatment-sec><ref-list><ref id="B4"><mixed-citation xmlns:xlink="http://www.w3.org/1999/xlink" xlink:type="simple"><person-group><name name-style="western"><surname>Espeland</surname><given-names>M</given-names></name><name name-style="western"><surname>Johanson</surname><given-names>KA</given-names></name></person-group> (<year>2010a</year>) <article-title>The diversity and radiation of the largest monophyletic animal group on New Caledonia (<tp:taxon-name><tp:taxon-name-part taxon-name-part-type="order">Trichoptera</tp:taxon-name-part></tp:taxon-name>: <tp:taxon-name><tp:taxon-name-part taxon-name-part-type="family">Ecnomidae</tp:taxon-name-part></tp:taxon-name>: <tp:taxon-name><tp:taxon-name-part taxon-name-part-type="genus">Agmina</tp:taxon-name-part></tp:taxon-name>).</article-title><source>Journal of Evolutionary Biology</source><volume>23</volume>: <fpage>2112</fpage>–<lpage>2122</lpage>. <ext-link xlink:type="simple" ext-link-type="doi" xlink:href="10.1111/j.1420-9101.2010.02072.x">https://doi.org/10.1111/j.1420-9101.2010.02072.x</ext-link></mixed-citation></ref></ref-list></tp:taxon-treatment>
