# Supplementary material for: Description of 47 new species of the New Caledonian endemic caddisfly genus Agmina Ward & Schefter (Trichoptera, Ecnomidae)
Source: Zookeys. 2020 Aug 6;956:49–162. doi: 10.3897/zookeys.956.51592 (PMC7426283; doi:10.3897/zookeys.956.51592)
Supplement: XML Treatment for Agmina mana [file zookeys.956.51592-treatment34.xml]

<!DOCTYPE tp:taxon-treatment
  PUBLIC "-//TaxonX//DTD Taxonomic Treatment Publishing DTD v0 20100105//EN" "tax-treatment-NSO.dtd">
<tp:taxon-treatment xmlns:tp="http://www.plazi.org/taxpub"><tp:treatment-meta><kwd-group><label>Taxon classification</label><kwd><named-content xmlns:xlink="http://www.w3.org/1999/xlink" content-type="kingdom">Animalia</named-content></kwd><kwd><named-content xmlns:xlink="http://www.w3.org/1999/xlink" content-type="order">Trichoptera</named-content></kwd><kwd><named-content xmlns:xlink="http://www.w3.org/1999/xlink" content-type="family">Ecnomidae</named-content></kwd></kwd-group><mixed-citation publication-type="journal"><person-group><name><surname>Espeland</surname><given-names>Marianne</given-names></name><name><surname>Sjöberg</surname><given-names>Tin</given-names></name><name><surname>Johanson</surname><given-names>Kjell Arne</given-names></name></person-group><article-title>Description of 47 new species of the New Caledonian endemic caddisfly genus <italic><tp:taxon-name><tp:taxon-name-part taxon-name-part-type="genus" reg="Agmina">Agmina</tp:taxon-name-part></tp:taxon-name></italic> Ward &amp; Schefter (<tp:taxon-name><tp:taxon-name-part taxon-name-part-type="order">Trichoptera</tp:taxon-name-part></tp:taxon-name>, <tp:taxon-name><tp:taxon-name-part taxon-name-part-type="family">Ecnomidae</tp:taxon-name-part></tp:taxon-name>)</article-title><source>Zookeys</source><day>06</day><month>8</month><year>2020</year><volume>956</volume><fpage>49</fpage><lpage>162</lpage><pub-id pub-id-type="doi">10.3897/zookeys.956.51592</pub-id></mixed-citation></tp:treatment-meta><tp:nomenclature><tp:taxon-name><object-id xmlns:xlink="http://www.w3.org/1999/xlink" content-type="arpha" xlink:type="simple">49E21281-62B1-5A3A-A029-4842A2108ACB</object-id>
              <tp:taxon-name-part taxon-name-part-type="genus" reg="Agmina">Agmina</tp:taxon-name-part>
              <tp:taxon-name-part taxon-name-part-type="species" reg="mana">mana</tp:taxon-name-part>
              <object-id xmlns:xlink="http://www.w3.org/1999/xlink" content-type="zoobank" xlink:type="simple">http://zoobank.org/7B1B9DE5-840F-4CB2-8609-11A396666D22</object-id>
            </tp:taxon-name><tp:taxon-status xmlns:xlink="http://www.w3.org/1999/xlink" xlink:type="simple">sp. nov.</tp:taxon-status><xref ref-type="fig" rid="F34">Figs 171–174</xref></tp:nomenclature><tp:treatment-sec sec-type="diagnosis" id="SECID0ETVBK"><title>Diagnosis.</title><p><italic><tp:taxon-name><tp:taxon-name-part taxon-name-part-type="genus" reg="Agmina">Agmina</tp:taxon-name-part> <tp:taxon-name-part taxon-name-part-type="species" reg="mana">mana</tp:taxon-name-part></tp:taxon-name></italic> sp. nov. is unique in the combination of having a long, narrow, and bifurcated superior appendage in lateral view together with a narrow and uniformly tapering sternal processes having a uniform dorsal curving along their length. Being armed with numerous megasetae on both dorsal and ventral branches of the superior appendage is also unique for this species.</p><fig id="F34" position="float" orientation="portrait"><object-id xmlns:xlink="http://www.w3.org/1999/xlink" content-type="doi" xlink:type="simple">10.3897/zookeys.956.51592.figures171-174</object-id><object-id xmlns:xlink="http://www.w3.org/1999/xlink" content-type="arpha" xlink:type="simple">1DEE2D52-FA4B-5ED8-BE4F-154CD74EA363</object-id><label>Figures 171–174.</label><caption><p><italic><tp:taxon-name><tp:taxon-name-part taxon-name-part-type="genus" reg="Agmina">Agmina</tp:taxon-name-part> <tp:taxon-name-part taxon-name-part-type="species" reg="mana">mana</tp:taxon-name-part></tp:taxon-name></italic> sp. nov. male holotype <bold>171</bold> genitalia, left lateral view <bold>172</bold> genitalia, dorsal view <bold>173</bold> genitalia, ventral view <bold>174</bold> phallus, lateral view.</p></caption><graphic xmlns:xlink="http://www.w3.org/1999/xlink" xlink:href="zookeys-956-049-g034.jpg" position="float" orientation="portrait" xlink:type="simple" id="oo_439953.jpg"><uri content-type="original_file" xlink:type="simple">https://binary.pensoft.net/fig/439953</uri></graphic></fig></tp:treatment-sec><tp:treatment-sec sec-type="etymology" id="SECID0EEXBK"><title>Etymology.</title><p>From Latin <italic>manus</italic> (noun, masculine) meaning hand. Named for the superior appendages shaped like an open human hand in mesal view.</p></tp:treatment-sec><tp:treatment-sec sec-type="material" id="SECID0EMXBK"><title>Material examined.</title><p><bold><italic>Holotype</italic></bold>: New Caledonia – <bold>Province Nord</bold> • ♂; Mt. Panié, Riv. Padyéém; <named-content xmlns:xlink="http://www.w3.org/1999/xlink" content-type="dwc:verbatimCoordinates" xlink:type="simple"><named-content content-type="geo-json" specific-use="{&#34;type&#34;:&#34;Point&#34;,&#34;coordinates&#34;:[164.802450,-20.568700]}" id="NCID0E3XBK" xlink:type="simple">20°34.122'S, 164°48.147'E</named-content></named-content>; loc#146 (16-2001); 400 m; Malaise trap; 22–28.xi.2001; leg. KA Johanson, T Pape &amp; B Viklund; <named-content xmlns:xlink="http://www.w3.org/1999/xlink" content-type="dwc:institutional_code" xlink:type="simple">MNHN</named-content>.</p></tp:treatment-sec><tp:treatment-sec sec-type="description" id="SECID0EGYBK"><title>Measurements.</title><p>Fore wing length 5.1 mm (<italic>N</italic> = 1). Total length of genitalia: 0.9 mm.</p></tp:treatment-sec><tp:treatment-sec sec-type="description" id="SECID0EOYBK"><title>Description.</title><p><bold><italic>Genitalia</italic></bold>: Total length 0.9 mm. In lateral view, segment IX low, long, rounded anteriorly, apex located dorsally in genitalia; in ventral view anterior incision narrowly deeply rectangularly shaped. Sternal processes, lateral view, with basally wide, sharply narrowing into dorsally curving, slender process, apex pointed; in ventral view, parallel-sided along their length before curving slightly laterally at four-fifth their lengths, apex pointing mesally. Tergum X small, triangular, with straight posterior and dorsal margin; in dorsal view, mesally separate, mesal margin not produces mesally. Parameres weakly developed; anterior part slender in lateral view, starting well below and before tergum X, short anterior part orientated anteriorly before looping posteriorly and with basal half running along dorsal margin of superior appendages, bending dorsally at mid-length, distal half slightly undulating dorsally, not exceeding superior appendages posteriorly; in dorsal view, fused at base, before separated and orientated posteriorly; Superior appendages, in lateral view, long, shaped like an open human hand in mesal view; divided into dorsal, posteriorly orientated branch and ventrally orientated branch near basis and orientated downwards; dorsal branch with several very long, ventrally orientated megasetae; ventral branch with approx. two long megasetae orientated posteriorly; in dorsal view narrow, weakly undulating and tapering posteriorly, slightly diverging along their length; megasetae on dorsal branch confined to mesal surface; ventral branches orientated posteromesally, almost dilated and with long megasetae orientated posteriorly. Inferior appendages, in lateral view, with wide, truncated posteriorly; ends well before apex of sternal processes; in ventral view long, narrow basally, slightly widening from 1/3 but narrowing gradually towards rounded apex. Phallus, in lateral view slightly longer than superior appendage, almost straight; in ventral view almost equally wide along its length.</p></tp:treatment-sec><tp:treatment-sec sec-type="Additional information" id="SECID0EZYBK"><title>Additional information.</title><p>This species was referred to as “sp. 36” in <xref ref-type="bibr" rid="B4">Espeland and Johanson (2010a)</xref>.</p></tp:treatment-sec><ref-list><ref id="B4"><mixed-citation xmlns:xlink="http://www.w3.org/1999/xlink" xlink:type="simple"><person-group><name name-style="western"><surname>Espeland</surname><given-names>M</given-names></name><name name-style="western"><surname>Johanson</surname><given-names>KA</given-names></name></person-group> (<year>2010a</year>) <article-title>The diversity and radiation of the largest monophyletic animal group on New Caledonia (<tp:taxon-name><tp:taxon-name-part taxon-name-part-type="order">Trichoptera</tp:taxon-name-part></tp:taxon-name>: <tp:taxon-name><tp:taxon-name-part taxon-name-part-type="family">Ecnomidae</tp:taxon-name-part></tp:taxon-name>: <tp:taxon-name><tp:taxon-name-part taxon-name-part-type="genus">Agmina</tp:taxon-name-part></tp:taxon-name>).</article-title><source>Journal of Evolutionary Biology</source><volume>23</volume>: <fpage>2112</fpage>–<lpage>2122</lpage>. <ext-link xlink:type="simple" ext-link-type="doi" xlink:href="10.1111/j.1420-9101.2010.02072.x">https://doi.org/10.1111/j.1420-9101.2010.02072.x</ext-link></mixed-citation></ref></ref-list></tp:taxon-treatment>
