# Supplementary material for: Description of 47 new species of the New Caledonian endemic caddisfly genus Agmina Ward & Schefter (Trichoptera, Ecnomidae)
Source: Zookeys. 2020 Aug 6;956:49–162. doi: 10.3897/zookeys.956.51592 (PMC7426283; doi:10.3897/zookeys.956.51592)
Supplement: XML Treatment for Agmina anterohamata [file zookeys.956.51592-treatment35.xml]

<!DOCTYPE tp:taxon-treatment
  PUBLIC "-//TaxonX//DTD Taxonomic Treatment Publishing DTD v0 20100105//EN" "tax-treatment-NSO.dtd">
<tp:taxon-treatment xmlns:tp="http://www.plazi.org/taxpub"><tp:treatment-meta><kwd-group><label>Taxon classification</label><kwd><named-content xmlns:xlink="http://www.w3.org/1999/xlink" content-type="kingdom">Animalia</named-content></kwd><kwd><named-content xmlns:xlink="http://www.w3.org/1999/xlink" content-type="order">Trichoptera</named-content></kwd><kwd><named-content xmlns:xlink="http://www.w3.org/1999/xlink" content-type="family">Ecnomidae</named-content></kwd></kwd-group><mixed-citation publication-type="journal"><person-group><name><surname>Espeland</surname><given-names>Marianne</given-names></name><name><surname>Sjöberg</surname><given-names>Tin</given-names></name><name><surname>Johanson</surname><given-names>Kjell Arne</given-names></name></person-group><article-title>Description of 47 new species of the New Caledonian endemic caddisfly genus <italic><tp:taxon-name><tp:taxon-name-part taxon-name-part-type="genus" reg="Agmina">Agmina</tp:taxon-name-part></tp:taxon-name></italic> Ward &amp; Schefter (<tp:taxon-name><tp:taxon-name-part taxon-name-part-type="order">Trichoptera</tp:taxon-name-part></tp:taxon-name>, <tp:taxon-name><tp:taxon-name-part taxon-name-part-type="family">Ecnomidae</tp:taxon-name-part></tp:taxon-name>)</article-title><source>Zookeys</source><day>06</day><month>8</month><year>2020</year><volume>956</volume><fpage>49</fpage><lpage>162</lpage><pub-id pub-id-type="doi">10.3897/zookeys.956.51592</pub-id></mixed-citation></tp:treatment-meta><tp:nomenclature><tp:taxon-name><object-id xmlns:xlink="http://www.w3.org/1999/xlink" content-type="arpha" xlink:type="simple">E35DDE3C-F904-56FA-B222-3D429698261A</object-id>
              <tp:taxon-name-part taxon-name-part-type="genus" reg="Agmina">Agmina</tp:taxon-name-part>
              <tp:taxon-name-part taxon-name-part-type="species" reg="anterohamata">anterohamata</tp:taxon-name-part>
              <object-id xmlns:xlink="http://www.w3.org/1999/xlink" content-type="zoobank" xlink:type="simple">http://zoobank.org/754BE67D-11D2-4063-8AEC-D5DA9F25F047</object-id>
            </tp:taxon-name><tp:taxon-status xmlns:xlink="http://www.w3.org/1999/xlink" xlink:type="simple">sp. nov.</tp:taxon-status><xref ref-type="fig" rid="F35">Figs 175–179</xref></tp:nomenclature><tp:treatment-sec sec-type="diagnosis" id="SECID0EK1BK"><title>Diagnosis.</title><p><italic><tp:taxon-name><tp:taxon-name-part taxon-name-part-type="genus" reg="Agmina">Agmina</tp:taxon-name-part> <tp:taxon-name-part taxon-name-part-type="species" reg="anterohamata">anterohamata</tp:taxon-name-part></tp:taxon-name></italic> sp. nov. is unique in the combination of having a long, narrow, and bifurcated superior appendage in lateral view together with a narrow and uniformly tapering sternal processes having a uniform dorsal curving along their length. Being armed with numerous megasetae on both dorsal and ventral branches of the superior appendage is also unique for this species.</p><fig id="F35" position="float" orientation="portrait"><object-id xmlns:xlink="http://www.w3.org/1999/xlink" content-type="doi" xlink:type="simple">10.3897/zookeys.956.51592.figures175-179</object-id><object-id xmlns:xlink="http://www.w3.org/1999/xlink" content-type="arpha" xlink:type="simple">9D56FBD6-3955-5070-ABB4-79FD84F76F22</object-id><label>Figures 175–179.</label><caption><p><italic><tp:taxon-name><tp:taxon-name-part taxon-name-part-type="genus" reg="Agmina">Agmina</tp:taxon-name-part> <tp:taxon-name-part taxon-name-part-type="species" reg="anterohamata">anterohamata</tp:taxon-name-part></tp:taxon-name></italic> sp. nov. male holotype <bold>175</bold> genitalia, left lateral view <bold>176</bold> genitalia, dorsal view <bold>177</bold> genitalia, ventral view <bold>178</bold> phallus, lateral view <bold>179</bold> phallus, ventral view.</p></caption><graphic xmlns:xlink="http://www.w3.org/1999/xlink" xlink:href="zookeys-956-049-g035.jpg" position="float" orientation="portrait" xlink:type="simple" id="oo_439954.jpg"><uri content-type="original_file" xlink:type="simple">https://binary.pensoft.net/fig/439954</uri></graphic></fig></tp:treatment-sec><tp:treatment-sec sec-type="etymology" id="SECID0E42BK"><title>Etymology.</title><p><italic>Antero</italic> and <italic>hamata</italic>, from Latin, meaning anterior and hook-shaped. Referring to the forwardly curved hook at the posterior end of the superior appendages.</p></tp:treatment-sec><tp:treatment-sec sec-type="material" id="SECID0EU3BK"><title>Material examined.</title><p><bold><italic>Holotype</italic></bold>: New Caledonia – <bold>Province Sud</bold> • ♂; Réserve spéciale de faune de la haute Yaté, along road on southern part of Marais de la Rivière Blanche, stream draining to Marais de la Rivière Blanche, 2.25 km SW Pont Pérignon, 180 m, 6–16.xi.2003, Malaise trap, loc#010a; leg. KA Johanson; <named-content xmlns:xlink="http://www.w3.org/1999/xlink" content-type="dwc:institutional_code" xlink:type="simple">MNHN</named-content>.</p><p><bold><italic>Paratype</italic></bold>: New Caledonia – <bold>Province Sud</bold> • 1 ♂; Réserve spéciale de faune de la haute Yaté, along road on southern part of Marais de la Rivière Blanche, stream draining to Marais de la Rivière Blanche, 1.35 km S Pont Pérignon; <named-content xmlns:xlink="http://www.w3.org/1999/xlink" content-type="dwc:verbatimCoordinates" xlink:type="simple"><named-content content-type="geo-json" specific-use="{&#34;type&#34;:&#34;Point&#34;,&#34;coordinates&#34;:[166.702533,-22.141600]}" id="NCID0ES4BK" xlink:type="simple">22°08.496'S, 166°42.152'E</named-content></named-content>; 180 m; 6–16.xi.2003; Malaise trap; loc 009a; leg. KA Johanson; <named-content xmlns:xlink="http://www.w3.org/1999/xlink" content-type="dwc:institutional_code" xlink:type="simple">NHRS</named-content>.</p></tp:treatment-sec><tp:treatment-sec sec-type="type locality" id="SECID0E34BK"><title>Type locality.</title><p>New Caledonia, Province Sud, Réserve spéciale de faune de la haute Yaté.</p></tp:treatment-sec><tp:treatment-sec sec-type="description" id="SECID0EB5BK"><title>Measurements.</title><p>Fore wing length 4.5–4.9 mm (<italic>N</italic> = 2). Total length of genitalia: 0.9 mm.</p></tp:treatment-sec><tp:treatment-sec sec-type="description" id="SECID0EJ5BK"><title>Description.</title><p><bold><italic>Genitalia</italic></bold>: Total length 0.9 mm. In lateral view, segment IX low, long, rounded anteriorly, apex located dorsally in genitalia; in ventral view anterior incision widely and deeply U-shaped. Sternal processes, lateral view, with slightly arrow-head shaped, narrowing from mid-length, posterior part not produced posteriorly; in ventral view, slightly narrowing till mid-length, parallel-sided from mid-length and slightly diverging along their length, each with bifurcated apex. Tergum X trapezoid with sharply pointing anteriorly and rounded pointing posteriorly; dorsal margin straight; in dorsal view, mesally separate, mesal margin indistinctly triangular. Parameres anterior part slender in lateral view, starting well below and before tergum X, short anterior part orientated posteriorly, central part orientated posterodorsally, distal part divided into branch orientated posteroventrally and dorsal branch orientated posteriorly, not exceeding superior appendages posteriorly; in dorsal view, separated along their length, bifurcated at basis, orientated posterad, few stout setae present on dorsomesal faces immediately after end of tergum X; few long megasetae present in row on plate-like mesal process; distal part completely fused with superior appendages. Superior appendages, in lateral view, long, with posterodorsal corner strongly produced into strong anteroventrally orientated hook; posteroventral corner slightly produced posterad; dorsal margin almost straight; in dorsal view slender and almost parallel-sided except narrowing towards apex; apex curving mesally and anteriorly. Inferior appendages, in lateral view, with short, finger-like dorsal branch orientated posterodorsally, posteroventral corner right-angled, without branch; in ventral view forming a nearly oval shield almost completely hiding dorsal branches; dorsal branches separated by narrow, shallow incision. Phallus, in lateral view approx. as long as inferior appendages, straight, with pair of posteriorly orientated spines situated on posteroventral margin; in ventral view wide along its length.</p></tp:treatment-sec><tp:treatment-sec sec-type="Additional information" id="SECID0EU5BK"><title>Additional information.</title><p>This species was referred to as “sp. 3” in <xref ref-type="bibr" rid="B4">Espeland and Johanson (2010a)</xref>.</p></tp:treatment-sec><ref-list><ref id="B4"><mixed-citation xmlns:xlink="http://www.w3.org/1999/xlink" xlink:type="simple"><person-group><name name-style="western"><surname>Espeland</surname><given-names>M</given-names></name><name name-style="western"><surname>Johanson</surname><given-names>KA</given-names></name></person-group> (<year>2010a</year>) <article-title>The diversity and radiation of the largest monophyletic animal group on New Caledonia (<tp:taxon-name><tp:taxon-name-part taxon-name-part-type="order">Trichoptera</tp:taxon-name-part></tp:taxon-name>: <tp:taxon-name><tp:taxon-name-part taxon-name-part-type="family">Ecnomidae</tp:taxon-name-part></tp:taxon-name>: <tp:taxon-name><tp:taxon-name-part taxon-name-part-type="genus">Agmina</tp:taxon-name-part></tp:taxon-name>).</article-title><source>Journal of Evolutionary Biology</source><volume>23</volume>: <fpage>2112</fpage>–<lpage>2122</lpage>. <ext-link xlink:type="simple" ext-link-type="doi" xlink:href="10.1111/j.1420-9101.2010.02072.x">https://doi.org/10.1111/j.1420-9101.2010.02072.x</ext-link></mixed-citation></ref></ref-list></tp:taxon-treatment>
