# Supplementary material for: Description of 47 new species of the New Caledonian endemic caddisfly genus Agmina Ward & Schefter (Trichoptera, Ecnomidae)
Source: Zookeys. 2020 Aug 6;956:49–162. doi: 10.3897/zookeys.956.51592 (PMC7426283; doi:10.3897/zookeys.956.51592)
Supplement: XML Treatment for Agmina curvatacua [file zookeys.956.51592-treatment36.xml]

<!DOCTYPE tp:taxon-treatment
  PUBLIC "-//TaxonX//DTD Taxonomic Treatment Publishing DTD v0 20100105//EN" "tax-treatment-NSO.dtd">
<tp:taxon-treatment xmlns:tp="http://www.plazi.org/taxpub"><tp:treatment-meta><kwd-group><label>Taxon classification</label><kwd><named-content xmlns:xlink="http://www.w3.org/1999/xlink" content-type="kingdom">Animalia</named-content></kwd><kwd><named-content xmlns:xlink="http://www.w3.org/1999/xlink" content-type="order">Trichoptera</named-content></kwd><kwd><named-content xmlns:xlink="http://www.w3.org/1999/xlink" content-type="family">Ecnomidae</named-content></kwd></kwd-group><mixed-citation publication-type="journal"><person-group><name><surname>Espeland</surname><given-names>Marianne</given-names></name><name><surname>Sjöberg</surname><given-names>Tin</given-names></name><name><surname>Johanson</surname><given-names>Kjell Arne</given-names></name></person-group><article-title>Description of 47 new species of the New Caledonian endemic caddisfly genus <italic><tp:taxon-name><tp:taxon-name-part taxon-name-part-type="genus" reg="Agmina">Agmina</tp:taxon-name-part></tp:taxon-name></italic> Ward &amp; Schefter (<tp:taxon-name><tp:taxon-name-part taxon-name-part-type="order">Trichoptera</tp:taxon-name-part></tp:taxon-name>, <tp:taxon-name><tp:taxon-name-part taxon-name-part-type="family">Ecnomidae</tp:taxon-name-part></tp:taxon-name>)</article-title><source>Zookeys</source><day>06</day><month>8</month><year>2020</year><volume>956</volume><fpage>49</fpage><lpage>162</lpage><pub-id pub-id-type="doi">10.3897/zookeys.956.51592</pub-id></mixed-citation></tp:treatment-meta><tp:nomenclature><tp:taxon-name><object-id xmlns:xlink="http://www.w3.org/1999/xlink" content-type="arpha" xlink:type="simple">56DBC75C-F34A-5D6C-89A7-EF28E6353A31</object-id>
              <tp:taxon-name-part taxon-name-part-type="genus" reg="Agmina">Agmina</tp:taxon-name-part>
              <tp:taxon-name-part taxon-name-part-type="species" reg="curvatacua">curvatacua</tp:taxon-name-part>
              <object-id xmlns:xlink="http://www.w3.org/1999/xlink" content-type="zoobank" xlink:type="simple">http://zoobank.org/9DA8F862-84DA-4F36-BE63-DDD97B1046AE</object-id>
            </tp:taxon-name><tp:taxon-status xmlns:xlink="http://www.w3.org/1999/xlink" xlink:type="simple">sp. nov.</tp:taxon-status><xref ref-type="fig" rid="F36">Figs 180–184</xref></tp:nomenclature><tp:treatment-sec sec-type="diagnosis" id="SECID0EFACK"><title>Diagnosis.</title><p><italic><tp:taxon-name><tp:taxon-name-part taxon-name-part-type="genus" reg="Agmina">Agmina</tp:taxon-name-part> <tp:taxon-name-part taxon-name-part-type="species" reg="curvatacua">curvatacua</tp:taxon-name-part></tp:taxon-name></italic> sp. nov. is unique among the <italic><tp:taxon-name><tp:taxon-name-part taxon-name-part-type="genus" reg="Agmina">Agmina</tp:taxon-name-part></tp:taxon-name></italic> species in that the pair of parameres form long, needle-shaped processed exceeding the posterior margin of the superior appendages; the basis of the inside of the superior appendages have the parameres with a cluster of posteromesad megasetae; and in lateral view, the sternal process tapers posteriorly and is curved ventrally before apex.</p><fig id="F36" position="float" orientation="portrait"><object-id xmlns:xlink="http://www.w3.org/1999/xlink" content-type="doi" xlink:type="simple">10.3897/zookeys.956.51592.figures180-184</object-id><object-id xmlns:xlink="http://www.w3.org/1999/xlink" content-type="arpha" xlink:type="simple">FD99EB1D-D059-5740-BFF4-04632FC2E89C</object-id><label>Figures 180–184.</label><caption><p><italic><tp:taxon-name><tp:taxon-name-part taxon-name-part-type="genus" reg="Agmina">Agmina</tp:taxon-name-part> <tp:taxon-name-part taxon-name-part-type="species" reg="curvatacua">curvatacua</tp:taxon-name-part></tp:taxon-name></italic> sp. nov. male holotype <bold>180</bold> genitalia, left lateral view <bold>181</bold> genitalia, dorsal view <bold>182</bold> genitalia, ventral view <bold>183</bold> phallus, lateral view <bold>184</bold> phallus, ventral view.</p></caption><graphic xmlns:xlink="http://www.w3.org/1999/xlink" xlink:href="zookeys-956-049-g036.jpg" position="float" orientation="portrait" xlink:type="simple" id="oo_439955.jpg"><uri content-type="original_file" xlink:type="simple">https://binary.pensoft.net/fig/439955</uri></graphic></fig></tp:treatment-sec><tp:treatment-sec sec-type="etymology" id="SECID0E6BCK"><title>Etymology.</title><p><italic>Curvata</italic> and <italic>acua</italic>, from Latin, curved and needle-shaped. Referring to the curved needle-shaped posterior part of the sternal processes.</p></tp:treatment-sec><tp:treatment-sec sec-type="material" id="SECID0EOCCK"><title>Material examined.</title><p><bold><italic>Holotype</italic></bold>: New Caledonia – <bold>Province Sud</bold> • ♂; Dumbea River, Branche Sud; <named-content xmlns:xlink="http://www.w3.org/1999/xlink" content-type="dwc:verbatimCoordinates" xlink:type="simple"><named-content content-type="geo-json" specific-use="{&#34;type&#34;:&#34;Point&#34;,&#34;coordinates&#34;:[166.502450,-22.139067]}" id="NCID0E5CCK" xlink:type="simple">22°08.344'S, 166°30.147'E</named-content></named-content>; 42 m; 3.xi.2003; light trap; loc#006; leg. KA Johanson; <named-content xmlns:xlink="http://www.w3.org/1999/xlink" content-type="dwc:institutional_code" xlink:type="simple">MNHN</named-content>.</p><p><bold><italic>Paratype</italic></bold>: New Caledonia – <bold>Province Sud</bold> • 1 ♂; Dothio River, 10 m E bridge at Atè, 6.2 km WNW Thio; <named-content xmlns:xlink="http://www.w3.org/1999/xlink" content-type="dwc:verbatimCoordinates" xlink:type="simple"><named-content content-type="geo-json" specific-use="{&#34;type&#34;:&#34;Point&#34;,&#34;coordinates&#34;:[166.151167,-21.588133]}" id="NCID0EUDCK" xlink:type="simple">21°35.288'S, 166°09.070'E</named-content></named-content>; 13 m; 29.xi.2003; light trap; loc#057; leg. KA Johanson; <named-content xmlns:xlink="http://www.w3.org/1999/xlink" content-type="dwc:institutional_code" xlink:type="simple">NHRS</named-content>.</p></tp:treatment-sec><tp:treatment-sec sec-type="type locality" id="SECID0E5DCK"><title>Type locality.</title><p>New Caledonia, Province Sud, Dumbea River.</p></tp:treatment-sec><tp:treatment-sec sec-type="description" id="SECID0EDECK"><title>Measurements.</title><p>Fore wing length 2.7–3.7 mm (<italic>N</italic> = 2). Total length of genitalia: 0.6 mm.</p></tp:treatment-sec><tp:treatment-sec sec-type="description" id="SECID0ELECK"><title>Description.</title><p><bold><italic>Genitalia</italic></bold>: In lateral view, segment IX evenly triangular anteriorly, apex located little below midheight of genitalia; in ventral view anterior incision widely and deeply V-shaped. Sternal processes, lateral view, with almost rectangular with straight dorsal and ventral margins, posterior margin convex; in ventral view, slightly narrowing and diverging along their length, with rounded, posteriorly directed subapical region, apex narrow and curving mesally. Tergum X in lateral view rounded triangular posteriorly, dorsal margin with dorsally orientated process approx. at mid-length; longer than high; in dorsal view, mesally separate, mesal margin almost sigmoid. Parameres anterior part slender in lateral view, starting well below and before tergum X, anterior part orientated posteriorly, central part orientated posterodorsally, distal part orientated posteroventrally and exceeding superior appendages posteriorly; in dorsal view, separated along their length, broad at basis, orientated posterad, few stout setae present on dorsomesal faces immediately after end of tergum X; long megasetae present in row on small plate-like mesal process; distal part separated from superior appendages and almost tangential before curving laterally before mesally pointing end. Superior appendages, in lateral view, almost rectangular with straight dorsal and ventral margins, posterior margin convex; in dorsal view forming parallelogram-shaped lobes with almost straight lateral and undulating mesal margins. Inferior appendages, in lateral view, with short, thick dorsal and ventral branches, dorsal branch curving slightly upward into triangular apex, ventral orientated posteriorly into rounded apex; ventral branch almost reaching as far posteriorly as sternal process; in ventral view with ventral branches forming narrowly diamond-shaped plate, almost arrow-like with rounded anterior and pointed posterior ends; dorsal branches divided by narrow, V-shaped incision above ventral branches. Phallus, in lateral view straight, approx. as long as width of genitalia; in ventral view widest immediately before mid-length, distal part almost parallel-sided.</p></tp:treatment-sec><tp:treatment-sec sec-type="Additional information" id="SECID0EWECK"><title>Additional information.</title><p>This species was referred to as “sp. 2” in <xref ref-type="bibr" rid="B4">Espeland and Johanson (2010a)</xref>.</p></tp:treatment-sec><ref-list><ref id="B4"><mixed-citation xmlns:xlink="http://www.w3.org/1999/xlink" xlink:type="simple"><person-group><name name-style="western"><surname>Espeland</surname><given-names>M</given-names></name><name name-style="western"><surname>Johanson</surname><given-names>KA</given-names></name></person-group> (<year>2010a</year>) <article-title>The diversity and radiation of the largest monophyletic animal group on New Caledonia (<tp:taxon-name><tp:taxon-name-part taxon-name-part-type="order">Trichoptera</tp:taxon-name-part></tp:taxon-name>: <tp:taxon-name><tp:taxon-name-part taxon-name-part-type="family">Ecnomidae</tp:taxon-name-part></tp:taxon-name>: <tp:taxon-name><tp:taxon-name-part taxon-name-part-type="genus">Agmina</tp:taxon-name-part></tp:taxon-name>).</article-title><source>Journal of Evolutionary Biology</source><volume>23</volume>: <fpage>2112</fpage>–<lpage>2122</lpage>. <ext-link xlink:type="simple" ext-link-type="doi" xlink:href="10.1111/j.1420-9101.2010.02072.x">https://doi.org/10.1111/j.1420-9101.2010.02072.x</ext-link></mixed-citation></ref></ref-list></tp:taxon-treatment>
