# Supplementary material for: Description of 47 new species of the New Caledonian endemic caddisfly genus Agmina Ward & Schefter (Trichoptera, Ecnomidae)
Source: Zookeys. 2020 Aug 6;956:49–162. doi: 10.3897/zookeys.956.51592 (PMC7426283; doi:10.3897/zookeys.956.51592)
Supplement: XML Treatment for Agmina recurvata [file zookeys.956.51592-treatment37.xml]

<!DOCTYPE tp:taxon-treatment
  PUBLIC "-//TaxonX//DTD Taxonomic Treatment Publishing DTD v0 20100105//EN" "tax-treatment-NSO.dtd">
<tp:taxon-treatment xmlns:tp="http://www.plazi.org/taxpub"><tp:treatment-meta><kwd-group><label>Taxon classification</label><kwd><named-content xmlns:xlink="http://www.w3.org/1999/xlink" content-type="kingdom">Animalia</named-content></kwd><kwd><named-content xmlns:xlink="http://www.w3.org/1999/xlink" content-type="order">Trichoptera</named-content></kwd><kwd><named-content xmlns:xlink="http://www.w3.org/1999/xlink" content-type="family">Ecnomidae</named-content></kwd></kwd-group><mixed-citation publication-type="journal"><person-group><name><surname>Espeland</surname><given-names>Marianne</given-names></name><name><surname>Sjöberg</surname><given-names>Tin</given-names></name><name><surname>Johanson</surname><given-names>Kjell Arne</given-names></name></person-group><article-title>Description of 47 new species of the New Caledonian endemic caddisfly genus <italic><tp:taxon-name><tp:taxon-name-part taxon-name-part-type="genus" reg="Agmina">Agmina</tp:taxon-name-part></tp:taxon-name></italic> Ward &amp; Schefter (<tp:taxon-name><tp:taxon-name-part taxon-name-part-type="order">Trichoptera</tp:taxon-name-part></tp:taxon-name>, <tp:taxon-name><tp:taxon-name-part taxon-name-part-type="family">Ecnomidae</tp:taxon-name-part></tp:taxon-name>)</article-title><source>Zookeys</source><day>06</day><month>8</month><year>2020</year><volume>956</volume><fpage>49</fpage><lpage>162</lpage><pub-id pub-id-type="doi">10.3897/zookeys.956.51592</pub-id></mixed-citation></tp:treatment-meta><tp:nomenclature><tp:taxon-name><object-id xmlns:xlink="http://www.w3.org/1999/xlink" content-type="arpha" xlink:type="simple">0881387A-64CE-5309-A726-FC65501F4EE7</object-id>
              <tp:taxon-name-part taxon-name-part-type="genus" reg="Agmina">Agmina</tp:taxon-name-part>
              <tp:taxon-name-part taxon-name-part-type="species" reg="recurvata">recurvata</tp:taxon-name-part>
              <object-id xmlns:xlink="http://www.w3.org/1999/xlink" content-type="zoobank" xlink:type="simple">http://zoobank.org/BD5A7180-710A-472D-B0FA-F557B398639C</object-id>
            </tp:taxon-name><tp:taxon-status xmlns:xlink="http://www.w3.org/1999/xlink" xlink:type="simple">sp. nov.</tp:taxon-status><xref ref-type="fig" rid="F37">Figs 185–189</xref></tp:nomenclature><tp:treatment-sec sec-type="diagnosis" id="SECID0E3ICK"><title>Diagnosis.</title><p><italic><tp:taxon-name><tp:taxon-name-part taxon-name-part-type="genus" reg="Agmina">Agmina</tp:taxon-name-part> <tp:taxon-name-part taxon-name-part-type="species" reg="recurvata">recurvata</tp:taxon-name-part></tp:taxon-name></italic> sp. nov. is unique among <italic><tp:taxon-name><tp:taxon-name-part taxon-name-part-type="genus" reg="Agmina">Agmina</tp:taxon-name-part></tp:taxon-name></italic> species in having left and right inferior appendages longitudinally separated along their length, each with a small mesally orientated process, and a very long posterior branch that is strongly curving postero-dorsally before meeting basis of the superior appendages. <italic><tp:taxon-name><tp:taxon-name-part taxon-name-part-type="genus" reg="Agmina">Agmina</tp:taxon-name-part> <tp:taxon-name-part taxon-name-part-type="species" reg="taoensis">taoensis</tp:taxon-name-part></tp:taxon-name></italic> sp. nov. also has long inferior appendages that are curving dorsally, but these are fused into a plate, as seen in ventral view. Furthermore, it lacks the mesally orientated processes, and the posterior branch is much shorter and not so strongly curved dorsally. <italic><tp:taxon-name><tp:taxon-name-part taxon-name-part-type="genus" reg="Agmina">Agmina</tp:taxon-name-part> <tp:taxon-name-part taxon-name-part-type="species" reg="cerritula">cerritula</tp:taxon-name-part></tp:taxon-name></italic> sp. nov. and <italic><tp:taxon-name><tp:taxon-name-part taxon-name-part-type="genus" reg="Agmina">A.</tp:taxon-name-part> <tp:taxon-name-part taxon-name-part-type="species" reg="monstrosa">monstrosa</tp:taxon-name-part></tp:taxon-name></italic> sp. nov. have similar inferior appendages in lateral view, but in these species the long processes are united into a single central process, not paired and lateral as in <italic><tp:taxon-name><tp:taxon-name-part taxon-name-part-type="genus" reg="Agmina">A.</tp:taxon-name-part> <tp:taxon-name-part taxon-name-part-type="species" reg="recurvata">recurvata</tp:taxon-name-part></tp:taxon-name></italic> sp. nov.</p><fig id="F37" position="float" orientation="portrait"><object-id xmlns:xlink="http://www.w3.org/1999/xlink" content-type="doi" xlink:type="simple">10.3897/zookeys.956.51592.figures185-189</object-id><object-id xmlns:xlink="http://www.w3.org/1999/xlink" content-type="arpha" xlink:type="simple">B907BC78-6F0E-5E44-A9FB-1D114813645C</object-id><label>Figures 185–189.</label><caption><p><italic><tp:taxon-name><tp:taxon-name-part taxon-name-part-type="genus" reg="Agmina">Agmina</tp:taxon-name-part> <tp:taxon-name-part taxon-name-part-type="species" reg="recurvata">recurvata</tp:taxon-name-part></tp:taxon-name></italic> sp. nov. male holotype <bold>185</bold> genitalia, left lateral view <bold>186</bold> genitalia, dorsal view <bold>187</bold> genitalia, ventral view <bold>188</bold> phallus, lateral view <bold>189</bold> phallus, ventral view.</p></caption><graphic xmlns:xlink="http://www.w3.org/1999/xlink" xlink:href="zookeys-956-049-g037.jpg" position="float" orientation="portrait" xlink:type="simple" id="oo_439956.jpg"><uri content-type="original_file" xlink:type="simple">https://binary.pensoft.net/fig/439956</uri></graphic></fig></tp:treatment-sec><tp:treatment-sec sec-type="etymology" id="SECID0ECMCK"><title>Etymology.</title><p><italic>Recurvata</italic>, referring to the re-curved shape of the inferior appendages.</p></tp:treatment-sec><tp:treatment-sec sec-type="material" id="SECID0EPMCK"><title>Material examined.</title><p><bold><italic>Holotype</italic></bold>: New Caledonia – <bold>Province Sud</bold> • ♂; Rivière des Lacs, 1.1 km NW Lac en Huit, 4.9 km NW summit of Pic du Grand Kaori: <named-content xmlns:xlink="http://www.w3.org/1999/xlink" content-type="dwc:verbatimCoordinates" xlink:type="simple"><named-content content-type="geo-json" specific-use="{&#34;type&#34;:&#34;Point&#34;,&#34;coordinates&#34;:[166.869633,-22.253250]}" id="NCID0E6MCK" xlink:type="simple">22°15.195'S, 166°52.178'E</named-content></named-content>; 10.xii.2003; light trap; loc#078; leg. KA Johanson; <named-content xmlns:xlink="http://www.w3.org/1999/xlink" content-type="dwc:institutional_code" xlink:type="simple">MNHN</named-content>.</p><p><bold><italic>Paratype</italic></bold>: New Caledonia – <bold>Province Sud</bold> • 1 ♂; Rivière des Lacs, above waterfall at Chutes de Madeleine; <named-content xmlns:xlink="http://www.w3.org/1999/xlink" content-type="dwc:verbatimCoordinates" xlink:type="simple"><named-content content-type="geo-json" specific-use="{&#34;type&#34;:&#34;Point&#34;,&#34;coordinates&#34;:[166.860550,-22.232167]}" id="NCID0EVNCK" xlink:type="simple">22°13.930'S, 166°51.633'E</named-content></named-content>; 243 m; 23.xi.2003; light trap; loc#042; leg. KA Johanson; <named-content xmlns:xlink="http://www.w3.org/1999/xlink" content-type="dwc:institutional_code" xlink:type="simple">NHRS</named-content>.</p></tp:treatment-sec><tp:treatment-sec sec-type="description" id="SECID0E6NCK"><title>Measurements.</title><p>Fore wing length 2.1–3.6 mm (<italic>N</italic> = 2). Total length of genitalia: 0.5 mm.</p></tp:treatment-sec><tp:treatment-sec sec-type="description" id="SECID0EHOCK"><title>Description.</title><p><bold><italic>Genitalia</italic></bold>: In lateral view, segment IX sharply triangular anteriorly, apex located dorsally; in ventral view anterior incision widely and deeply U-shaped. Sternal processes, lateral view, with dilated posteriorly, dorsal and ventral margins almost straight; in ventral view, not clearly visible as it is hidden below inferior appendages. Tergum X in lateral view almost trapezoid, with dorsally orientated process at anterior corner; approx. as long as high; in dorsal view, mesally located close to each other but separate, anteromesal and posteromesal margins almost straight. Parameres anterior part slender, starting below and before anterior end of tergum X, almost straight till mid-height of posterior margin of tergum X, bending slightly ventrally and running into mid-part of superior appendage; in dorsal view, separated along their length, orientated posterad, equally narrow at basal half, few stout setae present on dorsal faces before end of tergum X; mesal lobe with setae present near basal part of superior appendage, fusing with superior appendage with long row of short megasetae. Superior appendages, in lateral view, dilated posteriorly, dorsal and ventral margins almost straight; in dorsal view forming oval lobes with almost straight lateral and convex mesal margins. Inferior appendages, in lateral view, with basal part narrowing posteriorly into very long and almost scale-like dorsally looped distal part; scale-like distal part orientated dorsally and lack setae; in ventral view separate along their lengths, not forming central plate, narrowly oval and divergent, posterior slander part orientated posteromesally. Phallus, in lateral view weakly sigmoid, approx. as long as inferior appendages; in ventral view vase shaped, with basal part almost double as wide as posterior part.</p></tp:treatment-sec><tp:treatment-sec sec-type="Additional information" id="SECID0ESOCK"><title>Additional information.</title><p>This species was referred to as “sp. 28” in <xref ref-type="bibr" rid="B4">Espeland and Johanson (2010a)</xref>.</p></tp:treatment-sec><ref-list><ref id="B4"><mixed-citation xmlns:xlink="http://www.w3.org/1999/xlink" xlink:type="simple"><person-group><name name-style="western"><surname>Espeland</surname><given-names>M</given-names></name><name name-style="western"><surname>Johanson</surname><given-names>KA</given-names></name></person-group> (<year>2010a</year>) <article-title>The diversity and radiation of the largest monophyletic animal group on New Caledonia (<tp:taxon-name><tp:taxon-name-part taxon-name-part-type="order">Trichoptera</tp:taxon-name-part></tp:taxon-name>: <tp:taxon-name><tp:taxon-name-part taxon-name-part-type="family">Ecnomidae</tp:taxon-name-part></tp:taxon-name>: <tp:taxon-name><tp:taxon-name-part taxon-name-part-type="genus">Agmina</tp:taxon-name-part></tp:taxon-name>).</article-title><source>Journal of Evolutionary Biology</source><volume>23</volume>: <fpage>2112</fpage>–<lpage>2122</lpage>. <ext-link xlink:type="simple" ext-link-type="doi" xlink:href="10.1111/j.1420-9101.2010.02072.x">https://doi.org/10.1111/j.1420-9101.2010.02072.x</ext-link></mixed-citation></ref></ref-list></tp:taxon-treatment>
