# Supplementary material for: Description of 47 new species of the New Caledonian endemic caddisfly genus Agmina Ward & Schefter (Trichoptera, Ecnomidae)
Source: Zookeys. 2020 Aug 6;956:49–162. doi: 10.3897/zookeys.956.51592 (PMC7426283; doi:10.3897/zookeys.956.51592)
Supplement: XML Treatment for Agmina taoensis [file zookeys.956.51592-treatment38.xml]

<!DOCTYPE tp:taxon-treatment
  PUBLIC "-//TaxonX//DTD Taxonomic Treatment Publishing DTD v0 20100105//EN" "tax-treatment-NSO.dtd">
<tp:taxon-treatment xmlns:tp="http://www.plazi.org/taxpub"><tp:treatment-meta><kwd-group><label>Taxon classification</label><kwd><named-content xmlns:xlink="http://www.w3.org/1999/xlink" content-type="kingdom">Animalia</named-content></kwd><kwd><named-content xmlns:xlink="http://www.w3.org/1999/xlink" content-type="order">Trichoptera</named-content></kwd><kwd><named-content xmlns:xlink="http://www.w3.org/1999/xlink" content-type="family">Ecnomidae</named-content></kwd></kwd-group><mixed-citation publication-type="journal"><person-group><name><surname>Espeland</surname><given-names>Marianne</given-names></name><name><surname>Sjöberg</surname><given-names>Tin</given-names></name><name><surname>Johanson</surname><given-names>Kjell Arne</given-names></name></person-group><article-title>Description of 47 new species of the New Caledonian endemic caddisfly genus <italic><tp:taxon-name><tp:taxon-name-part taxon-name-part-type="genus" reg="Agmina">Agmina</tp:taxon-name-part></tp:taxon-name></italic> Ward &amp; Schefter (<tp:taxon-name><tp:taxon-name-part taxon-name-part-type="order">Trichoptera</tp:taxon-name-part></tp:taxon-name>, <tp:taxon-name><tp:taxon-name-part taxon-name-part-type="family">Ecnomidae</tp:taxon-name-part></tp:taxon-name>)</article-title><source>Zookeys</source><day>06</day><month>8</month><year>2020</year><volume>956</volume><fpage>49</fpage><lpage>162</lpage><pub-id pub-id-type="doi">10.3897/zookeys.956.51592</pub-id></mixed-citation></tp:treatment-meta><tp:nomenclature><tp:taxon-name><object-id xmlns:xlink="http://www.w3.org/1999/xlink" content-type="arpha" xlink:type="simple">E87E9BA3-2D5B-5B1F-9D78-87186D335973</object-id>
              <tp:taxon-name-part taxon-name-part-type="genus" reg="Agmina">Agmina</tp:taxon-name-part>
              <tp:taxon-name-part taxon-name-part-type="species" reg="taoensis">taoensis</tp:taxon-name-part>
              <object-id xmlns:xlink="http://www.w3.org/1999/xlink" content-type="zoobank" xlink:type="simple">http://zoobank.org/6FCF6DBE-DCA0-4566-AF39-99C50D410BAE</object-id>
            </tp:taxon-name><tp:taxon-status xmlns:xlink="http://www.w3.org/1999/xlink" xlink:type="simple">sp. nov.</tp:taxon-status><xref ref-type="fig" rid="F38">Figs 190–194</xref></tp:nomenclature><tp:treatment-sec sec-type="diagnosis" id="SECID0EDQCK"><title>Diagnosis.</title><p><italic><tp:taxon-name><tp:taxon-name-part taxon-name-part-type="genus" reg="Agmina">Agmina</tp:taxon-name-part> <tp:taxon-name-part taxon-name-part-type="species" reg="taoensis">taoensis</tp:taxon-name-part></tp:taxon-name></italic> sp. nov. resembles <italic><tp:taxon-name><tp:taxon-name-part taxon-name-part-type="genus" reg="Agmina">A.</tp:taxon-name-part> <tp:taxon-name-part taxon-name-part-type="species" reg="scopula">scopula</tp:taxon-name-part></tp:taxon-name></italic> sp. nov. in several genitalic characters, particularly the shape of the inferior and superior appendages. <italic><tp:taxon-name><tp:taxon-name-part taxon-name-part-type="genus" reg="Agmina">Agmina</tp:taxon-name-part> <tp:taxon-name-part taxon-name-part-type="species" reg="taoensis">taoensis</tp:taxon-name-part></tp:taxon-name></italic> sp. nov. is distinguished from <italic><tp:taxon-name><tp:taxon-name-part taxon-name-part-type="genus" reg="Agmina">A.</tp:taxon-name-part> <tp:taxon-name-part taxon-name-part-type="species" reg="scopula">scopula</tp:taxon-name-part></tp:taxon-name></italic> sp. nov. by the much shorter sternal processes that are apically rounded in ventral view, and the parameres lack clusters of stout mesally and posteriorly orientated setae.</p><fig id="F38" position="float" orientation="portrait"><object-id xmlns:xlink="http://www.w3.org/1999/xlink" content-type="doi" xlink:type="simple">10.3897/zookeys.956.51592.figures190-194</object-id><object-id xmlns:xlink="http://www.w3.org/1999/xlink" content-type="arpha" xlink:type="simple">83323715-5006-5679-A53A-558C060926FC</object-id><label>Figures 190–194.</label><caption><p><italic><tp:taxon-name><tp:taxon-name-part taxon-name-part-type="genus" reg="Agmina">Agmina</tp:taxon-name-part> <tp:taxon-name-part taxon-name-part-type="species" reg="taoensis">taoensis</tp:taxon-name-part></tp:taxon-name></italic> sp. nov. male holotype <bold>190</bold> genitalia, left lateral view <bold>191</bold> genitalia, dorsal view <bold>192</bold> genitalia, ventral view <bold>193</bold> phallus, lateral view <bold>194</bold> phallus, ventral view.</p></caption><graphic xmlns:xlink="http://www.w3.org/1999/xlink" xlink:href="zookeys-956-049-g038.jpg" position="float" orientation="portrait" xlink:type="simple" id="oo_439957.jpg"><uri content-type="original_file" xlink:type="simple">https://binary.pensoft.net/fig/439957</uri></graphic></fig></tp:treatment-sec><tp:treatment-sec sec-type="etymology" id="SECID0EXSCK"><title>Etymology.</title><p><italic>Taoensis</italic>, referring to Cascade de Tao, the type locality of the species.</p></tp:treatment-sec><tp:treatment-sec sec-type="material" id="SECID0EETCK"><title>Material examined.</title><p><bold><italic>Holotype</italic></bold>: New Caledonia – <bold>Province Nord</bold> • ♂; Wé Caot Stream, draining NNE side of Mt. Panié, 0.9 km NW Cascade de Tao; <named-content xmlns:xlink="http://www.w3.org/1999/xlink" content-type="dwc:verbatimCoordinates" xlink:type="simple"><named-content content-type="geo-json" specific-use="{&#34;type&#34;:&#34;Point&#34;,&#34;coordinates&#34;:[164.801067,-20.555183]}" id="NCID0EUTCK" xlink:type="simple">20°33.311'S, 164°48.064'E</named-content></named-content>; 18.xii.2003; light trap; loc#084; leg. KA Johanson; <named-content xmlns:xlink="http://www.w3.org/1999/xlink" content-type="dwc:institutional_code" xlink:type="simple">MNHN</named-content>.</p></tp:treatment-sec><tp:treatment-sec sec-type="description" id="SECID0E5TCK"><title>Measurements.</title><p>Fore wing length 3.2 mm (<italic>N</italic> = 1). Total length of genitalia: 0.4 mm.</p></tp:treatment-sec><tp:treatment-sec sec-type="description" id="SECID0EGUCK"><title>Description.</title><p><bold><italic>Genitalia</italic></bold>: In lateral view, segment IX rounded triangular, apex located at mid-height of genitalia; in ventral view anterior incision widely and shallowly rectangularly shaped. Sternal processes, lateral view, with half circular, with almost straight dorsal margin and strongly convex ventral margin; in ventral view, almost equally wide along their length, with rounded apex, straight and diverging along their length. Tergum X in lateral view almost rectangular, with dorsally orientated process at anterior corner; slightly shorter than high; in dorsal view, mesally separate, mesal margin almost straight. Parameres slender, starting below anterior end of tergum X, almost straight till mid-height of basis of superior appendage, bending slightly ventrally before curving into posteroventral margin; in dorsal view, separated along their length, orientated posterad, equally narrow along their length, mesal lobe with setae present before superior appendage, fusing with superior appendage without long row of short megasetae. Superior appendages, in lateral view, half circular, with almost straight dorsal margin and strongly convex ventral margin; in dorsal view slightly widening along their length, each with rounded apex. Inferior appendages, in lateral view, with basal part almost rectangular, expanded into a prominent dorsally curving process being pointed apically; in ventral view almost diamond-shaped with sharply triangular lateral corners; with deep and narrow posterior incision, posterior branches orientated posteriorly and slightly diverging. Phallus, in lateral view slightly curving posteriorly at basis before sub-straight posterior main part; in ventral view vase shaped, with basal part almost double as wide as posterior part.</p></tp:treatment-sec><tp:treatment-sec sec-type="Additional information" id="SECID0ERUCK"><title>Additional information.</title><p>This species was referred to as “sp. 6” in <xref ref-type="bibr" rid="B4">Espeland and Johanson (2010a)</xref>.</p></tp:treatment-sec><ref-list><ref id="B4"><mixed-citation xmlns:xlink="http://www.w3.org/1999/xlink" xlink:type="simple"><person-group><name name-style="western"><surname>Espeland</surname><given-names>M</given-names></name><name name-style="western"><surname>Johanson</surname><given-names>KA</given-names></name></person-group> (<year>2010a</year>) <article-title>The diversity and radiation of the largest monophyletic animal group on New Caledonia (<tp:taxon-name><tp:taxon-name-part taxon-name-part-type="order">Trichoptera</tp:taxon-name-part></tp:taxon-name>: <tp:taxon-name><tp:taxon-name-part taxon-name-part-type="family">Ecnomidae</tp:taxon-name-part></tp:taxon-name>: <tp:taxon-name><tp:taxon-name-part taxon-name-part-type="genus">Agmina</tp:taxon-name-part></tp:taxon-name>).</article-title><source>Journal of Evolutionary Biology</source><volume>23</volume>: <fpage>2112</fpage>–<lpage>2122</lpage>. <ext-link xlink:type="simple" ext-link-type="doi" xlink:href="10.1111/j.1420-9101.2010.02072.x">https://doi.org/10.1111/j.1420-9101.2010.02072.x</ext-link></mixed-citation></ref></ref-list></tp:taxon-treatment>
