# Supplementary material for: Description of 47 new species of the New Caledonian endemic caddisfly genus Agmina Ward & Schefter (Trichoptera, Ecnomidae)
Source: Zookeys. 2020 Aug 6;956:49–162. doi: 10.3897/zookeys.956.51592 (PMC7426283; doi:10.3897/zookeys.956.51592)
Supplement: XML Treatment for Agmina triangulata [file zookeys.956.51592-treatment39.xml]

<!DOCTYPE tp:taxon-treatment
  PUBLIC "-//TaxonX//DTD Taxonomic Treatment Publishing DTD v0 20100105//EN" "tax-treatment-NSO.dtd">
<tp:taxon-treatment xmlns:tp="http://www.plazi.org/taxpub"><tp:treatment-meta><kwd-group><label>Taxon classification</label><kwd><named-content xmlns:xlink="http://www.w3.org/1999/xlink" content-type="kingdom">Animalia</named-content></kwd><kwd><named-content xmlns:xlink="http://www.w3.org/1999/xlink" content-type="order">Trichoptera</named-content></kwd><kwd><named-content xmlns:xlink="http://www.w3.org/1999/xlink" content-type="family">Ecnomidae</named-content></kwd></kwd-group><mixed-citation publication-type="journal"><person-group><name><surname>Espeland</surname><given-names>Marianne</given-names></name><name><surname>Sjöberg</surname><given-names>Tin</given-names></name><name><surname>Johanson</surname><given-names>Kjell Arne</given-names></name></person-group><article-title>Description of 47 new species of the New Caledonian endemic caddisfly genus <italic><tp:taxon-name><tp:taxon-name-part taxon-name-part-type="genus" reg="Agmina">Agmina</tp:taxon-name-part></tp:taxon-name></italic> Ward &amp; Schefter (<tp:taxon-name><tp:taxon-name-part taxon-name-part-type="order">Trichoptera</tp:taxon-name-part></tp:taxon-name>, <tp:taxon-name><tp:taxon-name-part taxon-name-part-type="family">Ecnomidae</tp:taxon-name-part></tp:taxon-name>)</article-title><source>Zookeys</source><day>06</day><month>8</month><year>2020</year><volume>956</volume><fpage>49</fpage><lpage>162</lpage><pub-id pub-id-type="doi">10.3897/zookeys.956.51592</pub-id></mixed-citation></tp:treatment-meta><tp:nomenclature><tp:taxon-name><object-id xmlns:xlink="http://www.w3.org/1999/xlink" content-type="arpha" xlink:type="simple">36D28792-61FF-5991-98C9-C912F0D0D8FC</object-id>
              <tp:taxon-name-part taxon-name-part-type="genus" reg="Agmina">Agmina</tp:taxon-name-part>
              <tp:taxon-name-part taxon-name-part-type="species" reg="triangulata">triangulata</tp:taxon-name-part>
              <object-id xmlns:xlink="http://www.w3.org/1999/xlink" content-type="zoobank" xlink:type="simple">http://zoobank.org/3780CF2B-093B-4BA4-8267-B42EAF488911</object-id>
            </tp:taxon-name><tp:taxon-status xmlns:xlink="http://www.w3.org/1999/xlink" xlink:type="simple">sp. nov.</tp:taxon-status><xref ref-type="fig" rid="F39">Figs 195–200</xref></tp:nomenclature><tp:treatment-sec sec-type="diagnosis" id="SECID0ECWCK"><title>Diagnosis.</title><p><italic><tp:taxon-name><tp:taxon-name-part taxon-name-part-type="genus" reg="Agmina">Agmina</tp:taxon-name-part> <tp:taxon-name-part taxon-name-part-type="species" reg="triangulata">triangulata</tp:taxon-name-part></tp:taxon-name></italic> sp. nov. resembles <italic><tp:taxon-name><tp:taxon-name-part taxon-name-part-type="genus" reg="Agmina">A.</tp:taxon-name-part> <tp:taxon-name-part taxon-name-part-type="species" reg="comata">comata</tp:taxon-name-part></tp:taxon-name></italic> Ward, 2003 in the genitalia, particularly, in lateral view, the triangular shape of the superior appendages, and the presence of a cluster of mesally orientated setae on the median face of the superior appendages; the curving sternal processes and inferior appendages. <italic><tp:taxon-name><tp:taxon-name-part taxon-name-part-type="genus" reg="Agmina">Agmina</tp:taxon-name-part> <tp:taxon-name-part taxon-name-part-type="species" reg="triangulata">triangulata</tp:taxon-name-part></tp:taxon-name></italic> sp. nov. is distinguished from <italic><tp:taxon-name><tp:taxon-name-part taxon-name-part-type="genus" reg="Agmina">A.</tp:taxon-name-part> <tp:taxon-name-part taxon-name-part-type="species" reg="comata">comata</tp:taxon-name-part></tp:taxon-name></italic> in that the superior appendages are slightly more strongly produced posteriorly, the wider sternal process in lateral view, the much shorter dorsally curving branch of the inferior appendage in lateral view, and the more widely round shape of the inferior appendage in ventral view.</p><fig id="F39" position="float" orientation="portrait"><object-id xmlns:xlink="http://www.w3.org/1999/xlink" content-type="doi" xlink:type="simple">10.3897/zookeys.956.51592.figures195-200</object-id><object-id xmlns:xlink="http://www.w3.org/1999/xlink" content-type="arpha" xlink:type="simple">162A78C5-BF2F-5784-890E-7BE1EE232674</object-id><label>Figures 195–200.</label><caption><p><italic><tp:taxon-name><tp:taxon-name-part taxon-name-part-type="genus" reg="Agmina">Agmina</tp:taxon-name-part> <tp:taxon-name-part taxon-name-part-type="species" reg="triangulata">triangulata</tp:taxon-name-part></tp:taxon-name></italic> sp. nov. male holotype <bold>195</bold> genitalia, left lateral view <bold>196</bold> superior appendage, left lateral view of mesal surface <bold>197</bold> genitalia, dorsal view <bold>198</bold> genitalia, ventral view <bold>199</bold> phallus, lateral view <bold>200</bold> phallus, ventral view.</p></caption><graphic xmlns:xlink="http://www.w3.org/1999/xlink" xlink:href="zookeys-956-049-g039.jpg" position="float" orientation="portrait" xlink:type="simple" id="oo_439958.jpg"><uri content-type="original_file" xlink:type="simple">https://binary.pensoft.net/fig/439958</uri></graphic></fig></tp:treatment-sec><tp:treatment-sec sec-type="etymology" id="SECID0EYYCK"><title>Etymology.</title><p><italic>Triangulata</italic>, from Latin, meaning triangular. Referring to the shape of the superior appendages in lateral view.</p></tp:treatment-sec><tp:treatment-sec sec-type="material" id="SECID0EFZCK"><title>Material examined.</title><p><bold><italic>Holotype</italic></bold>: New Caledonia – <bold>Province Sud</bold> • ♂; Dumbea River, Branche Nord, 2.2 km SE summit of Mt. Piditéré; <named-content xmlns:xlink="http://www.w3.org/1999/xlink" content-type="dwc:verbatimCoordinates" xlink:type="simple"><named-content content-type="geo-json" specific-use="{&#34;type&#34;:&#34;Point&#34;,&#34;coordinates&#34;:[166.498317,-22.125050]}" id="NCID0EVZCK" xlink:type="simple">22°07.503'S, 166°29.899'E</named-content></named-content>; 25 m; 21.i.2004; light trap; loc#124; leg. KA Johanson &amp; C Pöllabauer; <named-content xmlns:xlink="http://www.w3.org/1999/xlink" content-type="dwc:institutional_code" xlink:type="simple">MNHN</named-content>.</p></tp:treatment-sec><tp:treatment-sec sec-type="description" id="SECID0E6ZCK"><title>Measurements.</title><p>Fore wing length 3.9 mm (<italic>N</italic> = 1). Total length of genitalia: 0.6 mm.</p></tp:treatment-sec><tp:treatment-sec sec-type="description" id="SECID0EH1CK"><title>Description.</title><p><bold><italic>Genitalia</italic></bold>: In lateral view, segment IX almost triangular, apex located at mid-height of genitalia; in ventral view widely oval. Sternal processes, lateral view, with sharply triangular, longer than high; in ventral view, slender, with almost uniformly concave inner margin, apex slightly curving mesally. Tergum X triangular in lateral view, slightly longer than high; in dorsal view, almost tangential mesally at narrow apices, posteriorly convex and anteriorly concave margins; Parameres slender, starting below anterior end of tergum X, almost straight till mid-height of basis of superior appendage, bending strongly ventrally before fading into posteroventral margin; in dorsal view, separated along their length, orientated posterad, slightly narrowing, with mesal lobe with small setae present before superior appendage, fusing with superior appendage and with long row of short megasetae. Superior appendages, in lateral view, sharply triangular, longer than high; in dorsal view basally narrow, expanding mesally at mid-length; apex pointing mesally; lateral margins nearly straight. Inferior appendages, in lateral view, with basal part almost rectangular, posteroventral margin parallel with posteroventral margin of sternal process, posterior corner expanded into finger-like, dorsally curved process not reaching as far posterior as apex of sternal process; in ventral view large, oval, with deep central posterior V-shaped incision; lateral processes orientated posterad and slightly mesally curving. Phallus, in lateral view sub-straight, slightly longer than superior appendage; in ventral view almost uniformly wide along its length.</p></tp:treatment-sec><tp:treatment-sec sec-type="Additional information" id="SECID0ES1CK"><title>Additional information.</title><p>This species was referred to as “sp. 14” in <xref ref-type="bibr" rid="B4">Espeland and Johanson (2010a)</xref>.</p></tp:treatment-sec><ref-list><ref id="B4"><mixed-citation xmlns:xlink="http://www.w3.org/1999/xlink" xlink:type="simple"><person-group><name name-style="western"><surname>Espeland</surname><given-names>M</given-names></name><name name-style="western"><surname>Johanson</surname><given-names>KA</given-names></name></person-group> (<year>2010a</year>) <article-title>The diversity and radiation of the largest monophyletic animal group on New Caledonia (<tp:taxon-name><tp:taxon-name-part taxon-name-part-type="order">Trichoptera</tp:taxon-name-part></tp:taxon-name>: <tp:taxon-name><tp:taxon-name-part taxon-name-part-type="family">Ecnomidae</tp:taxon-name-part></tp:taxon-name>: <tp:taxon-name><tp:taxon-name-part taxon-name-part-type="genus">Agmina</tp:taxon-name-part></tp:taxon-name>).</article-title><source>Journal of Evolutionary Biology</source><volume>23</volume>: <fpage>2112</fpage>–<lpage>2122</lpage>. <ext-link xlink:type="simple" ext-link-type="doi" xlink:href="10.1111/j.1420-9101.2010.02072.x">https://doi.org/10.1111/j.1420-9101.2010.02072.x</ext-link></mixed-citation></ref></ref-list></tp:taxon-treatment>
