# Supplementary material for: Description of 47 new species of the New Caledonian endemic caddisfly genus Agmina Ward & Schefter (Trichoptera, Ecnomidae)
Source: Zookeys. 2020 Aug 6;956:49–162. doi: 10.3897/zookeys.956.51592 (PMC7426283; doi:10.3897/zookeys.956.51592)
Supplement: XML Treatment for Agmina bleuensis [file zookeys.956.51592-treatment40.xml]

<!DOCTYPE tp:taxon-treatment
  PUBLIC "-//TaxonX//DTD Taxonomic Treatment Publishing DTD v0 20100105//EN" "tax-treatment-NSO.dtd">
<tp:taxon-treatment xmlns:tp="http://www.plazi.org/taxpub"><tp:treatment-meta><kwd-group><label>Taxon classification</label><kwd><named-content xmlns:xlink="http://www.w3.org/1999/xlink" content-type="kingdom">Animalia</named-content></kwd><kwd><named-content xmlns:xlink="http://www.w3.org/1999/xlink" content-type="order">Trichoptera</named-content></kwd><kwd><named-content xmlns:xlink="http://www.w3.org/1999/xlink" content-type="family">Ecnomidae</named-content></kwd></kwd-group><mixed-citation publication-type="journal"><person-group><name><surname>Espeland</surname><given-names>Marianne</given-names></name><name><surname>Sjöberg</surname><given-names>Tin</given-names></name><name><surname>Johanson</surname><given-names>Kjell Arne</given-names></name></person-group><article-title>Description of 47 new species of the New Caledonian endemic caddisfly genus <italic><tp:taxon-name><tp:taxon-name-part taxon-name-part-type="genus" reg="Agmina">Agmina</tp:taxon-name-part></tp:taxon-name></italic> Ward &amp; Schefter (<tp:taxon-name><tp:taxon-name-part taxon-name-part-type="order">Trichoptera</tp:taxon-name-part></tp:taxon-name>, <tp:taxon-name><tp:taxon-name-part taxon-name-part-type="family">Ecnomidae</tp:taxon-name-part></tp:taxon-name>)</article-title><source>Zookeys</source><day>06</day><month>8</month><year>2020</year><volume>956</volume><fpage>49</fpage><lpage>162</lpage><pub-id pub-id-type="doi">10.3897/zookeys.956.51592</pub-id></mixed-citation></tp:treatment-meta><tp:nomenclature><tp:taxon-name><object-id xmlns:xlink="http://www.w3.org/1999/xlink" content-type="arpha" xlink:type="simple">754927FB-C41E-5302-9605-8AF5AEA7621D</object-id>
              <tp:taxon-name-part taxon-name-part-type="genus" reg="Agmina">Agmina</tp:taxon-name-part>
              <tp:taxon-name-part taxon-name-part-type="species" reg="bleuensis">bleuensis</tp:taxon-name-part>
              <object-id xmlns:xlink="http://www.w3.org/1999/xlink" content-type="zoobank" xlink:type="simple">http://zoobank.org/BB45EA8B-C546-4A4F-91C5-299D585CF8B2</object-id>
            </tp:taxon-name><tp:taxon-status xmlns:xlink="http://www.w3.org/1999/xlink" xlink:type="simple">sp. nov.</tp:taxon-status><xref ref-type="fig" rid="F40">Figs 201–205</xref></tp:nomenclature><tp:treatment-sec sec-type="diagnosis" id="SECID0EZ6CK"><title>Diagnosis.</title><p><italic><tp:taxon-name><tp:taxon-name-part taxon-name-part-type="genus" reg="Agmina">Agmina</tp:taxon-name-part> <tp:taxon-name-part taxon-name-part-type="species" reg="bleuensis">bleuensis</tp:taxon-name-part></tp:taxon-name></italic> sp. nov. resembles most other species in the species group, particularly <italic><tp:taxon-name><tp:taxon-name-part taxon-name-part-type="genus" reg="Agmina">A.</tp:taxon-name-part> <tp:taxon-name-part taxon-name-part-type="species" reg="touhoensis">touhoensis</tp:taxon-name-part></tp:taxon-name></italic> sp. nov. and <italic><tp:taxon-name><tp:taxon-name-part taxon-name-part-type="genus" reg="Agmina">A.</tp:taxon-name-part> <tp:taxon-name-part taxon-name-part-type="species" reg="hamata">hamata</tp:taxon-name-part></tp:taxon-name></italic> due to the wide separation of the dorsal and ventral branches of the inferior appendages in lateral view. <italic><tp:taxon-name><tp:taxon-name-part taxon-name-part-type="genus" reg="Agmina">Agmina</tp:taxon-name-part> <tp:taxon-name-part taxon-name-part-type="species" reg="bleuensis">bleuensis</tp:taxon-name-part></tp:taxon-name></italic> sp. nov. is distinguished from the two other species by the thicker ventral branch of inferior appendages. In addition, the sternal processes of <italic><tp:taxon-name><tp:taxon-name-part taxon-name-part-type="genus" reg="Agmina">A.</tp:taxon-name-part> <tp:taxon-name-part taxon-name-part-type="species" reg="bleuensis">bleuensis</tp:taxon-name-part></tp:taxon-name></italic> sp. nov. is much shorter than in <italic><tp:taxon-name><tp:taxon-name-part taxon-name-part-type="genus" reg="Agmina">A.</tp:taxon-name-part> <tp:taxon-name-part taxon-name-part-type="species" reg="touhoensis">touhoensis</tp:taxon-name-part></tp:taxon-name></italic> sp. nov. and <italic><tp:taxon-name><tp:taxon-name-part taxon-name-part-type="genus" reg="Agmina">A.</tp:taxon-name-part> <tp:taxon-name-part taxon-name-part-type="species" reg="hamata">hamata</tp:taxon-name-part></tp:taxon-name></italic>.</p><fig id="F40" position="float" orientation="portrait"><object-id xmlns:xlink="http://www.w3.org/1999/xlink" content-type="doi" xlink:type="simple">10.3897/zookeys.956.51592.figures201-205</object-id><object-id xmlns:xlink="http://www.w3.org/1999/xlink" content-type="arpha" xlink:type="simple">0E8CD36A-7758-5641-869A-A83C73953A91</object-id><label>Figures 201–205.</label><caption><p><italic><tp:taxon-name><tp:taxon-name-part taxon-name-part-type="genus" reg="Agmina">Agmina</tp:taxon-name-part> <tp:taxon-name-part taxon-name-part-type="species" reg="bleuensis">bleuensis</tp:taxon-name-part></tp:taxon-name></italic> sp. nov. male holotype <bold>201</bold> genitalia, left lateral view <bold>202</bold> genitalia, dorsal view <bold>203</bold> genitalia, ventral view <bold>204</bold> phallus, lateral view <bold>205</bold> phallus, ventral view.</p></caption><graphic xmlns:xlink="http://www.w3.org/1999/xlink" xlink:href="zookeys-956-049-g040.jpg" position="float" orientation="portrait" xlink:type="simple" id="oo_439959.jpg"><uri content-type="original_file" xlink:type="simple">https://binary.pensoft.net/fig/439959</uri></graphic></fig></tp:treatment-sec><tp:treatment-sec sec-type="etymology" id="SECID0EODDK"><title>Etymology.</title><p><italic><tp:taxon-name><tp:taxon-name-part taxon-name-part-type="genus" reg="Agmina"/><tp:taxon-name-part taxon-name-part-type="species" reg="bleuensis">bleuensis</tp:taxon-name-part></tp:taxon-name></italic>, derived from Rivière Bleue, the type locality of the species.</p></tp:treatment-sec><tp:treatment-sec sec-type="material" id="SECID0E5DDK"><title>Material examined.</title><p><bold><italic>Holotype</italic></bold>: New Caledonia – <bold>Province Sud</bold> • ♂; Rivière Bleue, 2.7 km SSW of summit of Montagne Bleue; <named-content xmlns:xlink="http://www.w3.org/1999/xlink" content-type="dwc:verbatimCoordinates" xlink:type="simple"><named-content content-type="geo-json" specific-use="{&#34;type&#34;:&#34;Point&#34;,&#34;coordinates&#34;:[166.637083,-22.095083]}" id="NCID0EOEDK" xlink:type="simple">22°05.705'S, 166°38.225'E</named-content></named-content>; loc 139a (loc 4-2001); Malaise trap; 13–16.xi.2001; leg. KA Johanson, T Pape &amp; B Viklund; <named-content xmlns:xlink="http://www.w3.org/1999/xlink" content-type="dwc:institutional_code" xlink:type="simple">MNHN</named-content>.</p><p><bold><italic>Paratypes</italic></bold>: New Caledonia – <bold>Province Sud</bold> • 2 ♂; Parc territorial de la Rivière Bleue, Riviere Bleue, <named-content xmlns:xlink="http://www.w3.org/1999/xlink" content-type="dwc:verbatimCoordinates" xlink:type="simple"><named-content content-type="geo-json" specific-use="{&#34;type&#34;:&#34;Point&#34;,&#34;coordinates&#34;:[166.638217,-22.097100]}" id="NCID0EEFDK" xlink:type="simple">22°05.826'S, 166°38.293'E</named-content></named-content>, loc#127, light trap 6–7.x.2006; leg. KA Johanson &amp; M Espeland; <named-content xmlns:xlink="http://www.w3.org/1999/xlink" content-type="dwc:institutional_code" xlink:type="simple">NHRS</named-content>; • 1 ♂; stream crossing Nouméa-Yaté road immediately W of turnoff to Rivière Bleue Reserve; <named-content xmlns:xlink="http://www.w3.org/1999/xlink" content-type="dwc:verbatimCoordinates" xlink:type="simple"><named-content content-type="geo-json" specific-use="{&#34;type&#34;:&#34;Point&#34;,&#34;coordinates&#34;:[166.741233,-22.169850]}" id="NCID0ERFDK" xlink:type="simple">22°10.191'S, 166°44.474'E</named-content></named-content>; 162 m; 5.x.2006; light trap; loc#040b; leg. KA Johanson &amp; M Espeland; <named-content xmlns:xlink="http://www.w3.org/1999/xlink" content-type="dwc:institutional_code" xlink:type="simple">NHRS</named-content>; • 1 ♂; stream draining to Rivière des Pirogues 850 m E summit of Mont Imbaah, 5.5 km E Lucky Creek in Plum; <named-content xmlns:xlink="http://www.w3.org/1999/xlink" content-type="dwc:verbatimCoordinates" xlink:type="simple"><named-content content-type="geo-json" specific-use="{&#34;type&#34;:&#34;Point&#34;,&#34;coordinates&#34;:[166.703250,-22.280617]}" id="NCID0E5FDK" xlink:type="simple">22°16.837'S, 166°42.195'E</named-content></named-content>; 31 m; 1.xii.2003; light trap, loc#060; leg. KA Johanson; <named-content xmlns:xlink="http://www.w3.org/1999/xlink" content-type="dwc:institutional_code" xlink:type="simple">NHRS</named-content>.</p></tp:treatment-sec><tp:treatment-sec sec-type="description" id="SECID0EIGDK"><title>Measurements.</title><p>Fore wing length 3.6–4.9 mm (<italic>N</italic> = 5). Total length of genitalia: 0.5 mm.</p></tp:treatment-sec><tp:treatment-sec sec-type="description" id="SECID0EQGDK"><title>Description.</title><p><bold><italic>Genitalia</italic></bold>: In lateral view, segment IX almost constituting of sternal process only; anterior apex located at mid-height of genitalia; in ventral view anteriorly without incision. Sternal processes, lateral view, with small, slender, approx. twice as long as high, with slightly concave dorsal margin, ventral margin convex; in ventral view, slender, orientated posteriorly along their length; apex pointed. Tergum X sharply tapering dorsally, higher than long; in dorsal view, mesally separate, each with irregular mesal margin. Parameres weakly developed, with small, narrow, ventral branch before superior appendages, continues into dorsal part of superior appendage before looping downwards into ventral margin of superior appendage; in dorsal view, slender, curving mesally and ending at mid-length of superior appendages; each with wart-like structure at mid-length with few short setae. Superior appendages, in lateral view, small, slender, approx. twice as long as high, with slightly concave dorsal margin, ventral margin convex; in dorsal view parallel-sided and slightly curved mesally along their length, rounded apex with mesal tooth. Inferior appendages, in lateral view, with broad basis and two long posteriorly orientated branches; dorsal branch slightly curving upwards, ending near mid-length of superior appendage, apex needle shaped; ventral branch uniformly thick, curving slightly outwards along its length; in ventral view with shield-shaped basis; dorsal branches located laterally of ventral branches, almost straight and orientated posterad along their length; ventral branches broad and curving mesally along their length, apex on each side well separated mesally; apex widely triangular; setae present on most parts. Phallus, in lateral view almost as long as segment IX, curving posterad at 1/4; in ventral view vase-shaped, with wide rounded basis and narrow posterior two-thirds.</p></tp:treatment-sec><tp:treatment-sec sec-type="Additional information" id="SECID0E2GDK"><title>Additional information.</title><p>This species was referred to as “sp. 49” in <xref ref-type="bibr" rid="B4">Espeland and Johanson (2010a)</xref>.</p></tp:treatment-sec><ref-list><ref id="B4"><mixed-citation xmlns:xlink="http://www.w3.org/1999/xlink" xlink:type="simple"><person-group><name name-style="western"><surname>Espeland</surname><given-names>M</given-names></name><name name-style="western"><surname>Johanson</surname><given-names>KA</given-names></name></person-group> (<year>2010a</year>) <article-title>The diversity and radiation of the largest monophyletic animal group on New Caledonia (<tp:taxon-name><tp:taxon-name-part taxon-name-part-type="order">Trichoptera</tp:taxon-name-part></tp:taxon-name>: <tp:taxon-name><tp:taxon-name-part taxon-name-part-type="family">Ecnomidae</tp:taxon-name-part></tp:taxon-name>: <tp:taxon-name><tp:taxon-name-part taxon-name-part-type="genus">Agmina</tp:taxon-name-part></tp:taxon-name>).</article-title><source>Journal of Evolutionary Biology</source><volume>23</volume>: <fpage>2112</fpage>–<lpage>2122</lpage>. <ext-link xlink:type="simple" ext-link-type="doi" xlink:href="10.1111/j.1420-9101.2010.02072.x">https://doi.org/10.1111/j.1420-9101.2010.02072.x</ext-link></mixed-citation></ref></ref-list></tp:taxon-treatment>
