# Supplementary material for: Description of 47 new species of the New Caledonian endemic caddisfly genus Agmina Ward & Schefter (Trichoptera, Ecnomidae)
Source: Zookeys. 2020 Aug 6;956:49–162. doi: 10.3897/zookeys.956.51592 (PMC7426283; doi:10.3897/zookeys.956.51592)
Supplement: XML Treatment for Agmina touhoensis [file zookeys.956.51592-treatment41.xml]

<!DOCTYPE tp:taxon-treatment
  PUBLIC "-//TaxonX//DTD Taxonomic Treatment Publishing DTD v0 20100105//EN" "tax-treatment-NSO.dtd">
<tp:taxon-treatment xmlns:tp="http://www.plazi.org/taxpub"><tp:treatment-meta><kwd-group><label>Taxon classification</label><kwd><named-content xmlns:xlink="http://www.w3.org/1999/xlink" content-type="kingdom">Animalia</named-content></kwd><kwd><named-content xmlns:xlink="http://www.w3.org/1999/xlink" content-type="order">Trichoptera</named-content></kwd><kwd><named-content xmlns:xlink="http://www.w3.org/1999/xlink" content-type="family">Ecnomidae</named-content></kwd></kwd-group><mixed-citation publication-type="journal"><person-group><name><surname>Espeland</surname><given-names>Marianne</given-names></name><name><surname>Sjöberg</surname><given-names>Tin</given-names></name><name><surname>Johanson</surname><given-names>Kjell Arne</given-names></name></person-group><article-title>Description of 47 new species of the New Caledonian endemic caddisfly genus <italic><tp:taxon-name><tp:taxon-name-part taxon-name-part-type="genus" reg="Agmina">Agmina</tp:taxon-name-part></tp:taxon-name></italic> Ward &amp; Schefter (<tp:taxon-name><tp:taxon-name-part taxon-name-part-type="order">Trichoptera</tp:taxon-name-part></tp:taxon-name>, <tp:taxon-name><tp:taxon-name-part taxon-name-part-type="family">Ecnomidae</tp:taxon-name-part></tp:taxon-name>)</article-title><source>Zookeys</source><day>06</day><month>8</month><year>2020</year><volume>956</volume><fpage>49</fpage><lpage>162</lpage><pub-id pub-id-type="doi">10.3897/zookeys.956.51592</pub-id></mixed-citation></tp:treatment-meta><tp:nomenclature><tp:taxon-name><object-id xmlns:xlink="http://www.w3.org/1999/xlink" content-type="arpha" xlink:type="simple">1D8BEACA-520E-5DC2-840E-400FAB5C220E</object-id>
              <tp:taxon-name-part taxon-name-part-type="genus" reg="Agmina">Agmina</tp:taxon-name-part>
              <tp:taxon-name-part taxon-name-part-type="species" reg="touhoensis">touhoensis</tp:taxon-name-part>
              <object-id xmlns:xlink="http://www.w3.org/1999/xlink" content-type="zoobank" xlink:type="simple">http://zoobank.org/F8EBA7E0-7450-49C0-85B4-96EA74EA5B15</object-id>
            </tp:taxon-name><tp:taxon-status xmlns:xlink="http://www.w3.org/1999/xlink" xlink:type="simple">sp. nov.</tp:taxon-status><xref ref-type="fig" rid="F41">Figs 206–211</xref></tp:nomenclature><tp:treatment-sec sec-type="diagnosis" id="SECID0EMIDK"><title>Diagnosis.</title><p><italic><tp:taxon-name><tp:taxon-name-part taxon-name-part-type="genus" reg="Agmina">Agmina</tp:taxon-name-part> <tp:taxon-name-part taxon-name-part-type="species" reg="touhoensis">touhoensis</tp:taxon-name-part></tp:taxon-name></italic> sp. nov. resembles most other species in the species group, particularly <italic><tp:taxon-name><tp:taxon-name-part taxon-name-part-type="genus" reg="Agmina">A.</tp:taxon-name-part> <tp:taxon-name-part taxon-name-part-type="species" reg="bleuensis">bleuensis</tp:taxon-name-part></tp:taxon-name></italic> sp. nov. and <italic><tp:taxon-name><tp:taxon-name-part taxon-name-part-type="genus" reg="Agmina">A.</tp:taxon-name-part> <tp:taxon-name-part taxon-name-part-type="species" reg="hamata">hamata</tp:taxon-name-part></tp:taxon-name></italic> due to the wide separation of the dorsal and ventral branches of the inferior appendages in lateral view. <italic><tp:taxon-name><tp:taxon-name-part taxon-name-part-type="genus" reg="Agmina">Agmina</tp:taxon-name-part> <tp:taxon-name-part taxon-name-part-type="species" reg="touhoensis">touhoensis</tp:taxon-name-part></tp:taxon-name></italic> sp. nov. is distinguished from <italic><tp:taxon-name><tp:taxon-name-part taxon-name-part-type="genus" reg="Agmina">A.</tp:taxon-name-part> <tp:taxon-name-part taxon-name-part-type="species" reg="bleuensis">bleuensis</tp:taxon-name-part></tp:taxon-name></italic> sp. nov. by the much longer sternal processes, and a dorsal branch of the inferior appendages that are almost as long as the ventral branches. It is distinguished from <italic><tp:taxon-name><tp:taxon-name-part taxon-name-part-type="genus" reg="Agmina">A.</tp:taxon-name-part> <tp:taxon-name-part taxon-name-part-type="species" reg="hamata">hamata</tp:taxon-name-part></tp:taxon-name></italic> by the wider superior appendages in lateral view, and the dorsal branch of inferior appendages that is almost straight instead of curving ventrally.</p><fig id="F41" position="float" orientation="portrait"><object-id xmlns:xlink="http://www.w3.org/1999/xlink" content-type="doi" xlink:type="simple">10.3897/zookeys.956.51592.figures206-211</object-id><object-id xmlns:xlink="http://www.w3.org/1999/xlink" content-type="arpha" xlink:type="simple">F21FB8DD-B11D-5891-A61B-D2BD7412EA2F</object-id><label>Figures 206–211.</label><caption><p><italic><tp:taxon-name><tp:taxon-name-part taxon-name-part-type="genus" reg="Agmina">Agmina</tp:taxon-name-part> <tp:taxon-name-part taxon-name-part-type="species" reg="touhoensis">touhoensis</tp:taxon-name-part></tp:taxon-name></italic> sp. nov. male holotype <bold>206</bold> genitalia, left lateral view <bold>207</bold> right superior appendage, ventral face in dorsal view <bold>208</bold> genitalia, dorsal view <bold>209</bold> genitalia, ventral view <bold>210</bold> phallus, lateral view <bold>211</bold> phallus, ventral view.</p></caption><graphic xmlns:xlink="http://www.w3.org/1999/xlink" xlink:href="zookeys-956-049-g041.jpg" position="float" orientation="portrait" xlink:type="simple" id="oo_439960.jpg"><uri content-type="original_file" xlink:type="simple">https://binary.pensoft.net/fig/439960</uri></graphic></fig></tp:treatment-sec><tp:treatment-sec sec-type="etymology" id="SECID0EYLDK"><title>Etymology.</title><p><italic>Touhoensis</italic>, derived from Touho, the type locality of the species.</p></tp:treatment-sec><tp:treatment-sec sec-type="material" id="SECID0EFMDK"><title>Material examined.</title><p><bold><italic>Holotype</italic></bold>: New Caledonia – <bold>Province Nord</bold> • ♂; Ponandou Tiôgé River at Kögi, 3.9 km SSW Touho; <named-content xmlns:xlink="http://www.w3.org/1999/xlink" content-type="dwc:verbatimCoordinates" xlink:type="simple"><named-content content-type="geo-json" specific-use="{&#34;type&#34;:&#34;Point&#34;,&#34;coordinates&#34;:[165.225850,-20.817383]}" id="NCID0EVMDK" xlink:type="simple">20°49.043'S, 165°13.551'E</named-content></named-content>; 25 m; 26.xii.2003; light trap; loc#100; leg. KA Johanson; <named-content xmlns:xlink="http://www.w3.org/1999/xlink" content-type="dwc:institutional_code" xlink:type="simple">MNHN</named-content>.</p></tp:treatment-sec><tp:treatment-sec sec-type="description" id="SECID0E6MDK"><title>Measurements.</title><p>Fore wing length 4.6 mm (<italic>N</italic> = 1). Total length of genitalia: 0.6 mm.</p></tp:treatment-sec><tp:treatment-sec sec-type="description" id="SECID0EHNDK"><title>Description.</title><p><bold><italic>Genitalia</italic></bold>: In lateral view, segment IX almost constituting of sternal process only; anterior apex located immediately below mid-height of genitalia; in ventral view anteriorly without incision. In lateral view, sternal processes with small, almost straight dorsal margin, ventral margin pointing into triangular; in ventral view, slender, orientated posteriorly before strongly curving mesally before apex. Tergum X almost rectangular, with pointed anterodorsal corner; in dorsal view, mesally well separate, each forming narrow plate curving inwards, with slightly convex inner margin. Parameres robust, tubular, starting below tergum X and ending at basal 1/3 of superior appendages, hidden behind upper branch of inferior appendages; in dorsal view, originating from transverse bow-like basis; orientated posteriorly, almost parallel, row of short megasetae present immediately after mid-length. Superior appendages, in lateral view, small, with almost straight dorsal margin, ventral margin pointing into triangular; in dorsal view bean-shaped, orientated posterad along their length, except slightly mesally orientated, rounded corners. Inferior appendages, in lateral view, with broad basis and two long posteriorly orientated branches; dorsal branch slightly undulating, ending near basis of superior appendages, apex needle shaped; ventral branch uniformly thick, curving outwards along its length; in ventral view with shield-shaped basis; dorsal branches located laterally of ventral branches, undulating and orientated posterad along their length; ventral branches broad and curving mesally along their length and almost tangential apically; apex narrowly triangular; setae confined to distal two-thirds. Phallus, in lateral view approx. half as long as segment IX, curving downwards at mid-length; in ventral view vase-shaped, with wide rounded basis and narrow posterior half.</p></tp:treatment-sec><tp:treatment-sec sec-type="Additional information" id="SECID0ESNDK"><title>Additional information.</title><p>This species was referred to as “sp. 23” in <xref ref-type="bibr" rid="B4">Espeland and Johanson (2010a)</xref>.</p></tp:treatment-sec><ref-list><ref id="B4"><mixed-citation xmlns:xlink="http://www.w3.org/1999/xlink" xlink:type="simple"><person-group><name name-style="western"><surname>Espeland</surname><given-names>M</given-names></name><name name-style="western"><surname>Johanson</surname><given-names>KA</given-names></name></person-group> (<year>2010a</year>) <article-title>The diversity and radiation of the largest monophyletic animal group on New Caledonia (<tp:taxon-name><tp:taxon-name-part taxon-name-part-type="order">Trichoptera</tp:taxon-name-part></tp:taxon-name>: <tp:taxon-name><tp:taxon-name-part taxon-name-part-type="family">Ecnomidae</tp:taxon-name-part></tp:taxon-name>: <tp:taxon-name><tp:taxon-name-part taxon-name-part-type="genus">Agmina</tp:taxon-name-part></tp:taxon-name>).</article-title><source>Journal of Evolutionary Biology</source><volume>23</volume>: <fpage>2112</fpage>–<lpage>2122</lpage>. <ext-link xlink:type="simple" ext-link-type="doi" xlink:href="10.1111/j.1420-9101.2010.02072.x">https://doi.org/10.1111/j.1420-9101.2010.02072.x</ext-link></mixed-citation></ref></ref-list></tp:taxon-treatment>
