# Supplementary material for: Description of 47 new species of the New Caledonian endemic caddisfly genus Agmina Ward & Schefter (Trichoptera, Ecnomidae)
Source: Zookeys. 2020 Aug 6;956:49–162. doi: 10.3897/zookeys.956.51592 (PMC7426283; doi:10.3897/zookeys.956.51592)
Supplement: XML Treatment for Agmina wardi [file zookeys.956.51592-treatment42.xml]

<!DOCTYPE tp:taxon-treatment
  PUBLIC "-//TaxonX//DTD Taxonomic Treatment Publishing DTD v0 20100105//EN" "tax-treatment-NSO.dtd">
<tp:taxon-treatment xmlns:tp="http://www.plazi.org/taxpub"><tp:treatment-meta><kwd-group><label>Taxon classification</label><kwd><named-content xmlns:xlink="http://www.w3.org/1999/xlink" content-type="kingdom">Animalia</named-content></kwd><kwd><named-content xmlns:xlink="http://www.w3.org/1999/xlink" content-type="order">Trichoptera</named-content></kwd><kwd><named-content xmlns:xlink="http://www.w3.org/1999/xlink" content-type="family">Ecnomidae</named-content></kwd></kwd-group><mixed-citation publication-type="journal"><person-group><name><surname>Espeland</surname><given-names>Marianne</given-names></name><name><surname>Sjöberg</surname><given-names>Tin</given-names></name><name><surname>Johanson</surname><given-names>Kjell Arne</given-names></name></person-group><article-title>Description of 47 new species of the New Caledonian endemic caddisfly genus <italic><tp:taxon-name><tp:taxon-name-part taxon-name-part-type="genus" reg="Agmina">Agmina</tp:taxon-name-part></tp:taxon-name></italic> Ward &amp; Schefter (<tp:taxon-name><tp:taxon-name-part taxon-name-part-type="order">Trichoptera</tp:taxon-name-part></tp:taxon-name>, <tp:taxon-name><tp:taxon-name-part taxon-name-part-type="family">Ecnomidae</tp:taxon-name-part></tp:taxon-name>)</article-title><source>Zookeys</source><day>06</day><month>8</month><year>2020</year><volume>956</volume><fpage>49</fpage><lpage>162</lpage><pub-id pub-id-type="doi">10.3897/zookeys.956.51592</pub-id></mixed-citation></tp:treatment-meta><tp:nomenclature><tp:taxon-name><object-id xmlns:xlink="http://www.w3.org/1999/xlink" content-type="arpha" xlink:type="simple">D7E440BE-797A-52A8-A785-42DC624889D8</object-id>
              <tp:taxon-name-part taxon-name-part-type="genus" reg="Agmina">Agmina</tp:taxon-name-part>
              <tp:taxon-name-part taxon-name-part-type="species" reg="wardi">wardi</tp:taxon-name-part>
              <object-id xmlns:xlink="http://www.w3.org/1999/xlink" content-type="zoobank" xlink:type="simple">http://zoobank.org/D7D76454-B06E-4848-AAEA-246BE56E3DB6</object-id>
            </tp:taxon-name><tp:taxon-status xmlns:xlink="http://www.w3.org/1999/xlink" xlink:type="simple">sp. nov.</tp:taxon-status><xref ref-type="fig" rid="F42">Figs 212–216</xref></tp:nomenclature><tp:treatment-sec sec-type="diagnosis" id="SECID0EDPDK"><title>Diagnosis.</title><p>The long and dorsally curving inferior appendages of <italic><tp:taxon-name><tp:taxon-name-part taxon-name-part-type="genus" reg="Agmina">A.</tp:taxon-name-part> <tp:taxon-name-part taxon-name-part-type="species" reg="wardi">wardi</tp:taxon-name-part></tp:taxon-name></italic> sp. nov. makes it resembling <italic><tp:taxon-name><tp:taxon-name-part taxon-name-part-type="genus" reg="Agmina">A.</tp:taxon-name-part> <tp:taxon-name-part taxon-name-part-type="species" reg="recurvata">recurvata</tp:taxon-name-part></tp:taxon-name></italic> sp. nov., <italic><tp:taxon-name><tp:taxon-name-part taxon-name-part-type="genus" reg="Agmina">A.</tp:taxon-name-part> <tp:taxon-name-part taxon-name-part-type="species" reg="cerritula">cerritula</tp:taxon-name-part></tp:taxon-name></italic> sp. nov. and <italic><tp:taxon-name><tp:taxon-name-part taxon-name-part-type="genus" reg="Agmina">A.</tp:taxon-name-part> <tp:taxon-name-part taxon-name-part-type="species" reg="monstrosa">monstrosa</tp:taxon-name-part></tp:taxon-name></italic> sp. nov. It is distinguished from the two latter by having paired processes of inferior appendages instead of a simple process; and from <italic><tp:taxon-name><tp:taxon-name-part taxon-name-part-type="genus" reg="Agmina">A.</tp:taxon-name-part> <tp:taxon-name-part taxon-name-part-type="species" reg="recurvata">recurvata</tp:taxon-name-part></tp:taxon-name></italic> sp. nov. by the posteriorly narrowing sternal processes that end in a thick, straight apical megaseta that is orientated posteroventrally.</p><fig id="F42" position="float" orientation="portrait"><object-id xmlns:xlink="http://www.w3.org/1999/xlink" content-type="doi" xlink:type="simple">10.3897/zookeys.956.51592.figures212-216</object-id><object-id xmlns:xlink="http://www.w3.org/1999/xlink" content-type="arpha" xlink:type="simple">799CCF4D-F523-50CF-80AA-227FA2A48C06</object-id><label>Figures 212–216.</label><caption><p><italic><tp:taxon-name><tp:taxon-name-part taxon-name-part-type="genus" reg="Agmina">Agmina</tp:taxon-name-part> <tp:taxon-name-part taxon-name-part-type="species" reg="wardi">wardi</tp:taxon-name-part></tp:taxon-name></italic> sp. nov. male holotype <bold>212</bold> genitalia, left lateral view <bold>213</bold> genitalia, dorsal view <bold>214</bold> genitalia, ventral view <bold>215</bold> phallus, lateral view <bold>216</bold> phallus, ventral view.</p></caption><graphic xmlns:xlink="http://www.w3.org/1999/xlink" xlink:href="zookeys-956-049-g042.jpg" position="float" orientation="portrait" xlink:type="simple" id="oo_439961.jpg"><uri content-type="original_file" xlink:type="simple">https://binary.pensoft.net/fig/439961</uri></graphic></fig></tp:treatment-sec><tp:treatment-sec sec-type="etymology" id="SECID0ECSDK"><title>Etymology.</title><p><italic>Wardi</italic>, named for John B. Ward, for his contribution to understanding the diversity of New Caledonian <italic><tp:taxon-name><tp:taxon-name-part taxon-name-part-type="genus" reg="Agmina">Agmina</tp:taxon-name-part></tp:taxon-name></italic> diversity.</p></tp:treatment-sec><tp:treatment-sec sec-type="material" id="SECID0EWSDK"><title>Material examined.</title><p><bold><italic>Holotype</italic></bold>: New Caledonia – <bold>Province Sud</bold> • ♂; Rivière des Lacs, 1.1 km NW Lac en Huit, 4.9 km NW summit of Pic du Grand Kaori; <named-content xmlns:xlink="http://www.w3.org/1999/xlink" content-type="dwc:verbatimCoordinates" xlink:type="simple"><named-content content-type="geo-json" specific-use="{&#34;type&#34;:&#34;Point&#34;,&#34;coordinates&#34;:[166.869633,-22.253250]}" id="NCID0EGTDK" xlink:type="simple">22°15.195'S, 166°52.178'E</named-content></named-content>; 10.xii.2003; light trap; loc#078; leg. KA Johanson; <named-content xmlns:xlink="http://www.w3.org/1999/xlink" content-type="dwc:institutional_code" xlink:type="simple">MNHN</named-content>.</p><p><bold><italic>Paratypes</italic></bold>: New Caledonia – <bold>Province Sud</bold> • 1 ♂; Creek Pernod, 7 m downstream bridge at Route du Carénage on Lac Yaté-Prony road; <named-content xmlns:xlink="http://www.w3.org/1999/xlink" content-type="dwc:verbatimCoordinates" xlink:type="simple"><named-content content-type="geo-json" specific-use="{&#34;type&#34;:&#34;Point&#34;,&#34;coordinates&#34;:[166.842750,-22.181033]}" id="NCID0E3TDK" xlink:type="simple">22°10.862'S, 166°50.565'E</named-content></named-content>; 162 m; 10.xii.2003; light trap; loc#076; leg. KA Johanson; <named-content xmlns:xlink="http://www.w3.org/1999/xlink" content-type="dwc:institutional_code" xlink:type="simple">NHRS</named-content>; • 1 ♂; Rivière des Lacs, above waterfall at Chutes de Madeleine; <named-content xmlns:xlink="http://www.w3.org/1999/xlink" content-type="dwc:verbatimCoordinates" xlink:type="simple"><named-content content-type="geo-json" specific-use="{&#34;type&#34;:&#34;Point&#34;,&#34;coordinates&#34;:[166.860550,-22.232167]}" id="NCID0EJUDK" xlink:type="simple">22°13.930'S, 166°51.633'E</named-content></named-content>; 243 m; 23.xi.2003; light trap; loc#042; leg. KA Johanson; <named-content xmlns:xlink="http://www.w3.org/1999/xlink" content-type="dwc:institutional_code" xlink:type="simple">NHRS</named-content>.</p></tp:treatment-sec><tp:treatment-sec sec-type="description" id="SECID0ETUDK"><title>Measurements.</title><p>Fore wing length 3.8–4.0 mm (<italic>N</italic> = 3). Total length of genitalia: 0.6 mm.</p></tp:treatment-sec><tp:treatment-sec sec-type="description" id="SECID0E2UDK"><title>Description.</title><p><bold><italic>Genitalia</italic></bold>: In lateral view, segment IX almost constituting of sternal process only; anterior apex located immediately below mid-height of genitalia; in ventral view anteriorly with widely U-shaped incision. Sternal processes, lateral view, with large, half circular with almost straight dorsal margin, without spines; in ventral view, slender and curving mesally from mid-length. Tergum X almost rectangular with posterodorsal rounded corner and anterodorsal pointed corner, in lateral view higher than long; in dorsal view, mesally situated closely but separate, each forming trapezoid lobes with straight inner margin. Parameres starting from lower anterior part of tergum X, narrow, bifurcating into dorsal and ventral branches basally in superior appendage; in dorsal view, forming pair of narrowing rays, each with small megasetae in short row located midway on mesal margin. Superior appendages, in lateral view, large, half circular with almost straight dorsal margin, without spines; in dorsal view uniformly wide along their length, parallelogram-shaped; apex strongly inwardly pointed. Inferior appendages, in lateral view, with broad basal part covered by setae separated from L-shaped mid-part that is smooth basally and with setae distally; apparently with a distal joint as long as height of tergum X; in ventral view with widely triangular basal part and truncate posterior corner; central part orientated laterally before looping mesally at mid-length; apex almost rounded. Phallus, in lateral view slightly shorter than length of segment IX, straight; in ventral view vase-shaped, with wide basis and narrow posterior half.</p></tp:treatment-sec><tp:treatment-sec sec-type="Additional information" id="SECID0EGVDK"><title>Additional information.</title><p>This species was referred to as “sp. 39” in <xref ref-type="bibr" rid="B4">Espeland and Johanson (2010a)</xref>.</p></tp:treatment-sec><ref-list><ref id="B4"><mixed-citation xmlns:xlink="http://www.w3.org/1999/xlink" xlink:type="simple"><person-group><name name-style="western"><surname>Espeland</surname><given-names>M</given-names></name><name name-style="western"><surname>Johanson</surname><given-names>KA</given-names></name></person-group> (<year>2010a</year>) <article-title>The diversity and radiation of the largest monophyletic animal group on New Caledonia (<tp:taxon-name><tp:taxon-name-part taxon-name-part-type="order">Trichoptera</tp:taxon-name-part></tp:taxon-name>: <tp:taxon-name><tp:taxon-name-part taxon-name-part-type="family">Ecnomidae</tp:taxon-name-part></tp:taxon-name>: <tp:taxon-name><tp:taxon-name-part taxon-name-part-type="genus">Agmina</tp:taxon-name-part></tp:taxon-name>).</article-title><source>Journal of Evolutionary Biology</source><volume>23</volume>: <fpage>2112</fpage>–<lpage>2122</lpage>. <ext-link xlink:type="simple" ext-link-type="doi" xlink:href="10.1111/j.1420-9101.2010.02072.x">https://doi.org/10.1111/j.1420-9101.2010.02072.x</ext-link></mixed-citation></ref></ref-list></tp:taxon-treatment>
