# Supplementary material for: Description of 47 new species of the New Caledonian endemic caddisfly genus Agmina Ward & Schefter (Trichoptera, Ecnomidae)
Source: Zookeys. 2020 Aug 6;956:49–162. doi: 10.3897/zookeys.956.51592 (PMC7426283; doi:10.3897/zookeys.956.51592)
Supplement: XML Treatment for Agmina parallela [file zookeys.956.51592-treatment43.xml]

<!DOCTYPE tp:taxon-treatment
  PUBLIC "-//TaxonX//DTD Taxonomic Treatment Publishing DTD v0 20100105//EN" "tax-treatment-NSO.dtd">
<tp:taxon-treatment xmlns:tp="http://www.plazi.org/taxpub"><tp:treatment-meta><kwd-group><label>Taxon classification</label><kwd><named-content xmlns:xlink="http://www.w3.org/1999/xlink" content-type="kingdom">Animalia</named-content></kwd><kwd><named-content xmlns:xlink="http://www.w3.org/1999/xlink" content-type="order">Trichoptera</named-content></kwd><kwd><named-content xmlns:xlink="http://www.w3.org/1999/xlink" content-type="family">Ecnomidae</named-content></kwd></kwd-group><mixed-citation publication-type="journal"><person-group><name><surname>Espeland</surname><given-names>Marianne</given-names></name><name><surname>Sjöberg</surname><given-names>Tin</given-names></name><name><surname>Johanson</surname><given-names>Kjell Arne</given-names></name></person-group><article-title>Description of 47 new species of the New Caledonian endemic caddisfly genus <italic><tp:taxon-name><tp:taxon-name-part taxon-name-part-type="genus" reg="Agmina">Agmina</tp:taxon-name-part></tp:taxon-name></italic> Ward &amp; Schefter (<tp:taxon-name><tp:taxon-name-part taxon-name-part-type="order">Trichoptera</tp:taxon-name-part></tp:taxon-name>, <tp:taxon-name><tp:taxon-name-part taxon-name-part-type="family">Ecnomidae</tp:taxon-name-part></tp:taxon-name>)</article-title><source>Zookeys</source><day>06</day><month>8</month><year>2020</year><volume>956</volume><fpage>49</fpage><lpage>162</lpage><pub-id pub-id-type="doi">10.3897/zookeys.956.51592</pub-id></mixed-citation></tp:treatment-meta><tp:nomenclature><tp:taxon-name><object-id xmlns:xlink="http://www.w3.org/1999/xlink" content-type="arpha" xlink:type="simple">9E53CECB-0673-5CB4-9FBF-239FBA01BB82</object-id>
              <tp:taxon-name-part taxon-name-part-type="genus" reg="Agmina">Agmina</tp:taxon-name-part>
              <tp:taxon-name-part taxon-name-part-type="species" reg="parallela">parallela</tp:taxon-name-part>
              <object-id xmlns:xlink="http://www.w3.org/1999/xlink" content-type="zoobank" xlink:type="simple">http://zoobank.org/581632F3-2640-4D13-ACD9-41B8676FFE24</object-id>
            </tp:taxon-name><tp:taxon-status xmlns:xlink="http://www.w3.org/1999/xlink" xlink:type="simple">sp. nov.</tp:taxon-status><xref ref-type="fig" rid="F43">Figs 217–221</xref></tp:nomenclature><tp:treatment-sec sec-type="diagnosis" id="SECID0EW1DK"><title>Diagnosis.</title><p><italic><tp:taxon-name><tp:taxon-name-part taxon-name-part-type="genus" reg="Agmina">Agmina</tp:taxon-name-part> <tp:taxon-name-part taxon-name-part-type="species" reg="parallela">parallela</tp:taxon-name-part></tp:taxon-name></italic> sp. nov. unique among <italic><tp:taxon-name><tp:taxon-name-part taxon-name-part-type="genus" reg="Agmina">Agmina</tp:taxon-name-part></tp:taxon-name></italic> species in the superior appendage that in lateral view is almost as large as segment IX and segment X combined, and is rounded club-shaped ventrally. In addition, the inferior appendages form a long ventral plate that is almost parallel-sided along its length.</p><fig id="F43" position="float" orientation="portrait"><object-id xmlns:xlink="http://www.w3.org/1999/xlink" content-type="doi" xlink:type="simple">10.3897/zookeys.956.51592.figures217-221</object-id><object-id xmlns:xlink="http://www.w3.org/1999/xlink" content-type="arpha" xlink:type="simple">18DF1B7D-023B-5BF0-93BD-6288EB36B2E8</object-id><label>Figures 217–221.</label><caption><p><italic><tp:taxon-name><tp:taxon-name-part taxon-name-part-type="genus" reg="Agmina">Agmina</tp:taxon-name-part> <tp:taxon-name-part taxon-name-part-type="species" reg="parallela">parallela</tp:taxon-name-part></tp:taxon-name></italic> sp. nov. male holotype <bold>217</bold> genitalia, left lateral view <bold>218</bold> genitalia, dorsal view <bold>219</bold> genitalia, ventral view <bold>220</bold> phallus, lateral view <bold>221</bold> phallus, ventral view.</p></caption><graphic xmlns:xlink="http://www.w3.org/1999/xlink" xlink:href="zookeys-956-049-g043.jpg" position="float" orientation="portrait" xlink:type="simple" id="oo_439962.jpg"><uri content-type="original_file" xlink:type="simple">https://binary.pensoft.net/fig/439962</uri></graphic></fig></tp:treatment-sec><tp:treatment-sec sec-type="etymology" id="SECID0EQ3DK"><title>Etymology.</title><p><italic>Parallela</italic>, derived from parallel, referring to the inferior appendages having almost parallel-sided lateral margins in ventral view.</p></tp:treatment-sec><tp:treatment-sec sec-type="material" id="SECID0E43DK"><title>Material examined.</title><p><bold><italic>Holotype</italic></bold>: New Caledonia – <bold>Province Nord</bold> • ♂; Ponandou Tiôgé River at Kögi, 3.9 km SSW Touho; <named-content xmlns:xlink="http://www.w3.org/1999/xlink" content-type="dwc:verbatimCoordinates" xlink:type="simple"><named-content content-type="geo-json" specific-use="{&#34;type&#34;:&#34;Point&#34;,&#34;coordinates&#34;:[165.225850,-20.817383]}" id="NCID0EN4DK" xlink:type="simple">20°49.043'S, 165°13.551'E</named-content></named-content>; 25 m; 26.xii.2003; light trap; loc#100; leg. KA Johanson; <named-content xmlns:xlink="http://www.w3.org/1999/xlink" content-type="dwc:institutional_code" xlink:type="simple">MNHN</named-content>.</p></tp:treatment-sec><tp:treatment-sec sec-type="description" id="SECID0EX4DK"><title>Measurements.</title><p>Fore wing length 4.5 mm (<italic>N</italic> = 1). Total length of genitalia: 0.7 mm.</p></tp:treatment-sec><tp:treatment-sec sec-type="description" id="SECID0E64DK"><title>Description.</title><p><bold><italic>Genitalia</italic></bold>: In lateral view, segment IX widely rounded anteriorly, almost trapezoid, apex located dorsally; in ventral view anteriorly with widely and shallow U-shaped incision. Sternal processes, lateral view, with very large, downwardly club-shaped, posterior and anterior margins almost parallel, apex widely rounded; in ventral view, absent. Tergum X deeply concave dorsally, posteriorly expanded dorsad into pointed triangular, in lateral view approx. as long as high; in dorsal view, forming small plates widely separated mesally. Parameres dorsally membranous, ventrally forming strongly sclerotised spines reaching to half-length of superior appendages; in lateral view slightly curving posteriorly; in dorsal view, separate and re-curved as basis, needle-shaped, almost straight after basis and pointing mesally. Superior appendages, in lateral view, very large, downwardly club-shaped, posterior and anterior margins almost parallel, apex widely rounded; in dorsal view narrow at basis, widening into mesal plates at mid-length, small mesally orientated tooth present at basis; row of long apical megasetae situated on inner surface and orientated mesally. Inferior appendages, in lateral view, with posterad orientated long dorsal branch with pointed apex; dorsal branch widely separated from ventral branch; ventral branch running parallel with dorsal branch, approx. double the width of dorsal branch and gently curving dorsally along its length; apex narrowly rounded; in ventral view rectangular plate-like ventral branch hiding dorsal branches, dorsal branches orientated posteriorly, each uniformly narrowing into acute apex. Phallus, in lateral view as long as segment IX, slender and slightly curving upwards; in ventral view equally wide along its length, double as wide as high.</p></tp:treatment-sec><tp:treatment-sec sec-type="Additional information" id="SECID0EK5DK"><title>Additional information.</title><p>This species was referred to as “sp. 51” in <xref ref-type="bibr" rid="B4">Espeland and Johanson (2010a)</xref>.</p></tp:treatment-sec><ref-list><ref id="B4"><mixed-citation xmlns:xlink="http://www.w3.org/1999/xlink" xlink:type="simple"><person-group><name name-style="western"><surname>Espeland</surname><given-names>M</given-names></name><name name-style="western"><surname>Johanson</surname><given-names>KA</given-names></name></person-group> (<year>2010a</year>) <article-title>The diversity and radiation of the largest monophyletic animal group on New Caledonia (<tp:taxon-name><tp:taxon-name-part taxon-name-part-type="order">Trichoptera</tp:taxon-name-part></tp:taxon-name>: <tp:taxon-name><tp:taxon-name-part taxon-name-part-type="family">Ecnomidae</tp:taxon-name-part></tp:taxon-name>: <tp:taxon-name><tp:taxon-name-part taxon-name-part-type="genus">Agmina</tp:taxon-name-part></tp:taxon-name>).</article-title><source>Journal of Evolutionary Biology</source><volume>23</volume>: <fpage>2112</fpage>–<lpage>2122</lpage>. <ext-link xlink:type="simple" ext-link-type="doi" xlink:href="10.1111/j.1420-9101.2010.02072.x">https://doi.org/10.1111/j.1420-9101.2010.02072.x</ext-link></mixed-citation></ref></ref-list></tp:taxon-treatment>
