# Supplementary material for: Description of 47 new species of the New Caledonian endemic caddisfly genus Agmina Ward & Schefter (Trichoptera, Ecnomidae)
Source: Zookeys. 2020 Aug 6;956:49–162. doi: 10.3897/zookeys.956.51592 (PMC7426283; doi:10.3897/zookeys.956.51592)
Supplement: XML Treatment for Agmina christinae [file zookeys.956.51592-treatment44.xml]

<!DOCTYPE tp:taxon-treatment
  PUBLIC "-//TaxonX//DTD Taxonomic Treatment Publishing DTD v0 20100105//EN" "tax-treatment-NSO.dtd">
<tp:taxon-treatment xmlns:tp="http://www.plazi.org/taxpub"><tp:treatment-meta><kwd-group><label>Taxon classification</label><kwd><named-content xmlns:xlink="http://www.w3.org/1999/xlink" content-type="kingdom">Animalia</named-content></kwd><kwd><named-content xmlns:xlink="http://www.w3.org/1999/xlink" content-type="order">Trichoptera</named-content></kwd><kwd><named-content xmlns:xlink="http://www.w3.org/1999/xlink" content-type="family">Ecnomidae</named-content></kwd></kwd-group><mixed-citation publication-type="journal"><person-group><name><surname>Espeland</surname><given-names>Marianne</given-names></name><name><surname>Sjöberg</surname><given-names>Tin</given-names></name><name><surname>Johanson</surname><given-names>Kjell Arne</given-names></name></person-group><article-title>Description of 47 new species of the New Caledonian endemic caddisfly genus <italic><tp:taxon-name><tp:taxon-name-part taxon-name-part-type="genus" reg="Agmina">Agmina</tp:taxon-name-part></tp:taxon-name></italic> Ward &amp; Schefter (<tp:taxon-name><tp:taxon-name-part taxon-name-part-type="order">Trichoptera</tp:taxon-name-part></tp:taxon-name>, <tp:taxon-name><tp:taxon-name-part taxon-name-part-type="family">Ecnomidae</tp:taxon-name-part></tp:taxon-name>)</article-title><source>Zookeys</source><day>06</day><month>8</month><year>2020</year><volume>956</volume><fpage>49</fpage><lpage>162</lpage><pub-id pub-id-type="doi">10.3897/zookeys.956.51592</pub-id></mixed-citation></tp:treatment-meta><tp:nomenclature><tp:taxon-name><object-id xmlns:xlink="http://www.w3.org/1999/xlink" content-type="arpha" xlink:type="simple">8684E4AF-3534-58DB-AF1B-1AD6DA62E57D</object-id>
              <tp:taxon-name-part taxon-name-part-type="genus" reg="Agmina">Agmina</tp:taxon-name-part>
              <tp:taxon-name-part taxon-name-part-type="species" reg="christinae">christinae</tp:taxon-name-part>
              <object-id xmlns:xlink="http://www.w3.org/1999/xlink" content-type="zoobank" xlink:type="simple">http://zoobank.org/92AF7BBE-4187-439F-BE5B-EAC1AFF9321D</object-id>
            </tp:taxon-name><tp:taxon-status xmlns:xlink="http://www.w3.org/1999/xlink" xlink:type="simple">sp. nov.</tp:taxon-status><xref ref-type="fig" rid="F44">Figs 222–226</xref></tp:nomenclature><tp:treatment-sec sec-type="diagnosis" id="SECID0E26DK"><title>Diagnosis.</title><p><italic><tp:taxon-name><tp:taxon-name-part taxon-name-part-type="genus" reg="Agmina">Agmina</tp:taxon-name-part> <tp:taxon-name-part taxon-name-part-type="species" reg="christinae">christinae</tp:taxon-name-part></tp:taxon-name></italic> sp. nov. has inferior appendages that form a ventral plate with a broad basis and a long central process, which resemble the plate of <italic><tp:taxon-name><tp:taxon-name-part taxon-name-part-type="genus" reg="Agmina">A.</tp:taxon-name-part> <tp:taxon-name-part taxon-name-part-type="species" reg="piscaria">piscaria</tp:taxon-name-part></tp:taxon-name></italic> sp. nov., but the plate of <italic><tp:taxon-name><tp:taxon-name-part taxon-name-part-type="genus" reg="Agmina">A.</tp:taxon-name-part> <tp:taxon-name-part taxon-name-part-type="species" reg="christinae">christinae</tp:taxon-name-part></tp:taxon-name></italic> sp. nov. is broader than that of <italic><tp:taxon-name><tp:taxon-name-part taxon-name-part-type="genus" reg="Agmina">A.</tp:taxon-name-part> <tp:taxon-name-part taxon-name-part-type="species" reg="piscaria">piscaria</tp:taxon-name-part></tp:taxon-name></italic> sp. nov. It also resembles <italic><tp:taxon-name><tp:taxon-name-part taxon-name-part-type="genus" reg="Agmina">A.</tp:taxon-name-part> <tp:taxon-name-part taxon-name-part-type="species" reg="rhara">rhara</tp:taxon-name-part></tp:taxon-name></italic> by the presence of megasetae dorsally of the basis of the superior appendages. <italic><tp:taxon-name><tp:taxon-name-part taxon-name-part-type="genus" reg="Agmina">Agmina</tp:taxon-name-part> <tp:taxon-name-part taxon-name-part-type="species" reg="christinae">christinae</tp:taxon-name-part></tp:taxon-name></italic> sp. nov. is easily distinguished from <italic><tp:taxon-name><tp:taxon-name-part taxon-name-part-type="genus" reg="Agmina">A.</tp:taxon-name-part> <tp:taxon-name-part taxon-name-part-type="species" reg="rhara">rhara</tp:taxon-name-part></tp:taxon-name></italic> by having two branched inferior appendages in lateral view instead of three-branched inferior appendages, and the superior appendages of <italic><tp:taxon-name><tp:taxon-name-part taxon-name-part-type="genus" reg="Agmina">A.</tp:taxon-name-part> <tp:taxon-name-part taxon-name-part-type="species" reg="christinae">christinae</tp:taxon-name-part></tp:taxon-name></italic> sp. nov. are oval while those of <italic><tp:taxon-name><tp:taxon-name-part taxon-name-part-type="genus" reg="Agmina">A.</tp:taxon-name-part> <tp:taxon-name-part taxon-name-part-type="species" reg="rhara">rhara</tp:taxon-name-part></tp:taxon-name></italic> are long and narrow.</p><fig id="F44" position="float" orientation="portrait"><object-id xmlns:xlink="http://www.w3.org/1999/xlink" content-type="doi" xlink:type="simple">10.3897/zookeys.956.51592.figures222-226</object-id><object-id xmlns:xlink="http://www.w3.org/1999/xlink" content-type="arpha" xlink:type="simple">64FA17E2-7C25-58C2-A951-554284BE7321</object-id><label>Figures 222–226.</label><caption><p><italic><tp:taxon-name><tp:taxon-name-part taxon-name-part-type="genus" reg="Agmina">Agmina</tp:taxon-name-part> <tp:taxon-name-part taxon-name-part-type="species" reg="christinae">christinae</tp:taxon-name-part></tp:taxon-name></italic> sp. nov. male holotype <bold>222</bold> genitalia, left lateral view <bold>223</bold> genitalia, dorsal view <bold>224</bold> genitalia, ventral view <bold>225</bold> phallus, lateral view <bold>226</bold> phallus, ventral view.</p></caption><graphic xmlns:xlink="http://www.w3.org/1999/xlink" xlink:href="zookeys-956-049-g044.jpg" position="float" orientation="portrait" xlink:type="simple" id="oo_439963.jpg"><uri content-type="original_file" xlink:type="simple">https://binary.pensoft.net/fig/439963</uri></graphic></fig></tp:treatment-sec><tp:treatment-sec sec-type="etymology" id="SECID0EGEEK"><title>Etymology.</title><p><italic>Christinae</italic>, named for one of the collectors of this species, Dr. Christine Pöllabauer.</p></tp:treatment-sec><tp:treatment-sec sec-type="material" id="SECID0ETEEK"><title>Material examined.</title><p><bold><italic>Holotype</italic></bold>: New Caledonia – <bold>Province Nord</bold> • ♂; stream in Creek de Bambou, 5 m N road RT7 Ouégoa-Koumac; <named-content xmlns:xlink="http://www.w3.org/1999/xlink" content-type="dwc:verbatimCoordinates" xlink:type="simple"><named-content content-type="geo-json" specific-use="{&#34;type&#34;:&#34;Point&#34;,&#34;coordinates&#34;:[164.329733,-20.464383]}" id="NCID0EDFEK" xlink:type="simple">20°27.863'S, 164°19.784'E</named-content></named-content>; 58 m; 19.xii.2003; Malaise trap; loc#087; leg. KA Johanson; <named-content xmlns:xlink="http://www.w3.org/1999/xlink" content-type="dwc:institutional_code" xlink:type="simple">MNHN</named-content>.</p><p><bold><italic>Paratypes</italic></bold>: New Caledonia – <bold>Province Nord</bold> • 1 ♂; same data as holotype, except <named-content xmlns:xlink="http://www.w3.org/1999/xlink" content-type="dwc:institutional_code" xlink:type="simple">NHRS</named-content>; • 1 ♂; stream in Creek de Bambou, ca. 20 m upstream bridge on road RT7 Ouégoa-Koumac; <named-content xmlns:xlink="http://www.w3.org/1999/xlink" content-type="dwc:verbatimCoordinates" xlink:type="simple"><named-content content-type="geo-json" specific-use="{&#34;type&#34;:&#34;Point&#34;,&#34;coordinates&#34;:[164.349633,-20.461917]}" id="NCID0E5FEK" xlink:type="simple">20°27.715'S, 164°20.978'E</named-content></named-content>; 105 m; 19.xii.2003; Malaise trap; loc#086; leg. KA Johanson; <named-content xmlns:xlink="http://www.w3.org/1999/xlink" content-type="dwc:institutional_code" xlink:type="simple">NHRS</named-content>.</p></tp:treatment-sec><tp:treatment-sec sec-type="description" id="SECID0EIGEK"><title>Measurements.</title><p>Fore wing length 3.8–4.5 mm (<italic>N</italic> = 3). Total length of genitalia: 0.8 mm.</p></tp:treatment-sec><tp:treatment-sec sec-type="description" id="SECID0EQGEK"><title>Description.</title><p><bold><italic>Genitalia</italic></bold>: In lateral view, segment IX almost truncate anteriorly, apex located dorsally; in ventral view with anterior incision widely and deeply V-shaped. Sternal processes, lateral view, with large, oval, somewhat stalked basally, almost symmetrical dorsal and ventral sides; in ventral view, wide basally, narrowing to midway, almost parallel-sided along distal half; orientated posteriorly. Tergum X strongly concave before pointing dorsally, in lateral view slightly higher than long; in dorsal view, mesally separate, each forming short lobes with rounded margins. Parameres starting from anterior part of tergum X, posteriorly with small membranous dorsal part and sclerotised ventral part, ventral part with cluster of megasetae visible above base of superior appendages on mid-length of inner margin, a hook-like curved spine situated apically on each paramere and situated on the inside of superior appendages; in dorsal view, anterior parts fused into a V-shaped suture, basal megasetae almost meeting mesally, distal hooks curving inwards along their length, situated immediately anteriorly of large mesal processes. Superior appendages, in lateral view, large, oval, somewhat stalked basally, almost symmetrical dorsal and ventral sides; in dorsal view slightly widening, straight, and converging along their length, with long, mesal process before apex. Inferior appendages, in lateral view, with two posteriorly orientated almost parallel branches in lateral view, dorsal branch with a long and thick posteriorly orientated seta on ventral margin, apex acute; ventral branch as long as dorsal branch and with pointed apex; in ventral view, ventral branch with almost square basal half and single-rayed, narrow, tapering distal half; dorsal branches forming a pair of narrow triangular processes curving mesally at apex. Phallus, in lateral view slightly shorter than segment IX, slender and slightly curving upwards; in ventral view with triangular lateral processes on anterior half, distal half approx. equally wide.</p></tp:treatment-sec><tp:treatment-sec sec-type="Additional information" id="SECID0E2GEK"><title>Additional information.</title><p>This species was referred to as “sp. 1” in <xref ref-type="bibr" rid="B4">Espeland and Johanson (2010a)</xref>.</p></tp:treatment-sec><ref-list><ref id="B4"><mixed-citation xmlns:xlink="http://www.w3.org/1999/xlink" xlink:type="simple"><person-group><name name-style="western"><surname>Espeland</surname><given-names>M</given-names></name><name name-style="western"><surname>Johanson</surname><given-names>KA</given-names></name></person-group> (<year>2010a</year>) <article-title>The diversity and radiation of the largest monophyletic animal group on New Caledonia (<tp:taxon-name><tp:taxon-name-part taxon-name-part-type="order">Trichoptera</tp:taxon-name-part></tp:taxon-name>: <tp:taxon-name><tp:taxon-name-part taxon-name-part-type="family">Ecnomidae</tp:taxon-name-part></tp:taxon-name>: <tp:taxon-name><tp:taxon-name-part taxon-name-part-type="genus">Agmina</tp:taxon-name-part></tp:taxon-name>).</article-title><source>Journal of Evolutionary Biology</source><volume>23</volume>: <fpage>2112</fpage>–<lpage>2122</lpage>. <ext-link xlink:type="simple" ext-link-type="doi" xlink:href="10.1111/j.1420-9101.2010.02072.x">https://doi.org/10.1111/j.1420-9101.2010.02072.x</ext-link></mixed-citation></ref></ref-list></tp:taxon-treatment>
