# Supplementary material for: Description of 47 new species of the New Caledonian endemic caddisfly genus Agmina Ward & Schefter (Trichoptera, Ecnomidae)
Source: Zookeys. 2020 Aug 6;956:49–162. doi: 10.3897/zookeys.956.51592 (PMC7426283; doi:10.3897/zookeys.956.51592)
Supplement: XML Treatment for Agmina brevis [file zookeys.956.51592-treatment45.xml]

<!DOCTYPE tp:taxon-treatment
  PUBLIC "-//TaxonX//DTD Taxonomic Treatment Publishing DTD v0 20100105//EN" "tax-treatment-NSO.dtd">
<tp:taxon-treatment xmlns:tp="http://www.plazi.org/taxpub"><tp:treatment-meta><kwd-group><label>Taxon classification</label><kwd><named-content xmlns:xlink="http://www.w3.org/1999/xlink" content-type="kingdom">Animalia</named-content></kwd><kwd><named-content xmlns:xlink="http://www.w3.org/1999/xlink" content-type="order">Trichoptera</named-content></kwd><kwd><named-content xmlns:xlink="http://www.w3.org/1999/xlink" content-type="family">Ecnomidae</named-content></kwd></kwd-group><mixed-citation publication-type="journal"><person-group><name><surname>Espeland</surname><given-names>Marianne</given-names></name><name><surname>Sjöberg</surname><given-names>Tin</given-names></name><name><surname>Johanson</surname><given-names>Kjell Arne</given-names></name></person-group><article-title>Description of 47 new species of the New Caledonian endemic caddisfly genus <italic><tp:taxon-name><tp:taxon-name-part taxon-name-part-type="genus" reg="Agmina">Agmina</tp:taxon-name-part></tp:taxon-name></italic> Ward &amp; Schefter (<tp:taxon-name><tp:taxon-name-part taxon-name-part-type="order">Trichoptera</tp:taxon-name-part></tp:taxon-name>, <tp:taxon-name><tp:taxon-name-part taxon-name-part-type="family">Ecnomidae</tp:taxon-name-part></tp:taxon-name>)</article-title><source>Zookeys</source><day>06</day><month>8</month><year>2020</year><volume>956</volume><fpage>49</fpage><lpage>162</lpage><pub-id pub-id-type="doi">10.3897/zookeys.956.51592</pub-id></mixed-citation></tp:treatment-meta><tp:nomenclature><tp:taxon-name><object-id xmlns:xlink="http://www.w3.org/1999/xlink" content-type="arpha" xlink:type="simple">0EF5958C-DA23-55E2-9488-C9160529E3DF</object-id>
              <tp:taxon-name-part taxon-name-part-type="genus" reg="Agmina">Agmina</tp:taxon-name-part>
              <tp:taxon-name-part taxon-name-part-type="species" reg="brevis">brevis</tp:taxon-name-part>
              <object-id xmlns:xlink="http://www.w3.org/1999/xlink" content-type="zoobank" xlink:type="simple">http://zoobank.org/BC71FC71-C448-41DC-A883-E417B6F94755</object-id>
            </tp:taxon-name><tp:taxon-status xmlns:xlink="http://www.w3.org/1999/xlink" xlink:type="simple">sp. nov.</tp:taxon-status><xref ref-type="fig" rid="F45">Figs 227–231</xref></tp:nomenclature><tp:treatment-sec sec-type="diagnosis" id="SECID0EMIEK"><title>Diagnosis.</title><p><italic><tp:taxon-name><tp:taxon-name-part taxon-name-part-type="genus" reg="Agmina">Agmina</tp:taxon-name-part> <tp:taxon-name-part taxon-name-part-type="species" reg="brevis">brevis</tp:taxon-name-part></tp:taxon-name></italic> sp. nov. is unique in having inferior appendages which, in lateral view, have equally short dorsal and ventral branches separated by a U-shaped cleft, and the superior appendage is approx. as high as long in lateral view.</p><fig id="F45" position="float" orientation="portrait"><object-id xmlns:xlink="http://www.w3.org/1999/xlink" content-type="doi" xlink:type="simple">10.3897/zookeys.956.51592.figures227-231</object-id><object-id xmlns:xlink="http://www.w3.org/1999/xlink" content-type="arpha" xlink:type="simple">EC484A0D-8CF2-5130-9806-831BA70FF5AF</object-id><label>Figures 227–231.</label><caption><p><italic><tp:taxon-name><tp:taxon-name-part taxon-name-part-type="genus" reg="Agmina">Agmina</tp:taxon-name-part> <tp:taxon-name-part taxon-name-part-type="species" reg="brevis">brevis</tp:taxon-name-part></tp:taxon-name></italic> sp. nov. male holotype <bold>227</bold> genitalia, left lateral view <bold>228</bold> genitalia, dorsal view <bold>229</bold> genitalia, ventral view <bold>230</bold> phallus, lateral view <bold>231</bold> phallus, ventral view.</p></caption><graphic xmlns:xlink="http://www.w3.org/1999/xlink" xlink:href="zookeys-956-049-g045.jpg" position="float" orientation="portrait" xlink:type="simple" id="oo_439964.jpg"><uri content-type="original_file" xlink:type="simple">https://binary.pensoft.net/fig/439964</uri></graphic></fig></tp:treatment-sec><tp:treatment-sec sec-type="etymology" id="SECID0E6JEK"><title>Etymology.</title><p><italic>Brevis</italic>, from Latin, meaning short. Referring to the shape of the superior appendage in lateral view, being shorter than high.</p></tp:treatment-sec><tp:treatment-sec sec-type="material" id="SECID0EMKEK"><title>Material examined.</title><p><bold><italic>Holotype</italic></bold>: New Caledonia – <bold>Province Nord</bold> • ♂; Réserve spéciale de faune de l’Aoupinié, ca 25 km S Poindimié; <named-content xmlns:xlink="http://www.w3.org/1999/xlink" content-type="dwc:verbatimCoordinates" xlink:type="simple"><named-content content-type="geo-json" specific-use="{&#34;type&#34;:&#34;Point&#34;,&#34;coordinates&#34;:[165.316950,-21.162917]}" id="NCID0E3KEK" xlink:type="simple">21°09.775'S, 165°19.017'E</named-content></named-content>; loc#148 (18-2001); Malaise trap; 24–28.xi.2001; leg. KA Johanson, T Pape &amp; B Viklund; <named-content xmlns:xlink="http://www.w3.org/1999/xlink" content-type="dwc:institutional_code" xlink:type="simple">MNHN</named-content>.</p><p><bold><italic>Paratype</italic></bold>: New Caledonia – <bold>Province Nord</bold> • 1 ♂; Réserve spéciale de faune de l’Aoupinié, ca 25 km S Poindimié; <named-content xmlns:xlink="http://www.w3.org/1999/xlink" content-type="dwc:verbatimCoordinates" xlink:type="simple"><named-content content-type="geo-json" specific-use="{&#34;type&#34;:&#34;Point&#34;,&#34;coordinates&#34;:[165.320150,-21.156150]}" id="NCID0ESLEK" xlink:type="simple">21°09.369'S, 165°19.209'E</named-content></named-content>; loc#149 (19-2001); Malaise trap; 24–28.xi.2001; leg. KA Johanson, T Pape &amp; B Viklund; <named-content xmlns:xlink="http://www.w3.org/1999/xlink" content-type="dwc:institutional_code" xlink:type="simple">NHRS</named-content>.</p></tp:treatment-sec><tp:treatment-sec sec-type="description" id="SECID0E3LEK"><title>Measurements.</title><p>Fore wing length 4.8–5.0 mm (<italic>N</italic> = 2). Total length of genitalia: 0.7 mm.</p></tp:treatment-sec><tp:treatment-sec sec-type="description" id="SECID0EEMEK"><title>Description.</title><p><bold><italic>Genitalia</italic></bold>: In lateral view, segment IX widely rounded anteriorly, apex located dorsally; in ventral view with anterior incision narrowly U-shaped, almost semi-oval. Sternal processes, lateral view, with shorter than high, slightly trapezoid; in ventral view, not clearly set off from rest of segment IX. Tergum X higher than long, convex dorsally and with small tapering dorsal process, in dorsal view, separate but almost tangential mesally, with rounded inner margins. Parameres robust, starting inside basis of tergum X, dividing before superior appendages into long, narrow and pointed dorsal branch and short, pointing ventral branch, both branches ending before mid-length of superior appendage; in dorsal view, strongly fused and indistinguishable from superior appendage. Superior appendages, in lateral view, shorter than high, slightly trapezoid; in dorsal view almost parallelogram-shaped, with near parallel lateral and mesal margins; strong triangular mesally orientated tooth situated near apex. Inferior appendages, in lateral view, with almost parallel dorsal and ventral margins, posteriorly divided into short narrow triangular dorsal and almost equally short similarly shaped ventral branches widely separated by U-shaped cleft; in ventral view large, longer than wide, with convex lateral margins, narrowing at three-fourth its length; apex with central cleft; dorsal branches visible through the ventral branch, forming pair of well-separated triangular processes. Phallus, in lateral view, slightly shorter than segment IX, uniformly slender along its length, straight; in ventral view with triangular lateral processes at basal 1/3; distal two-thirds with slightly concave lateral margins.</p></tp:treatment-sec><tp:treatment-sec sec-type="Additional information" id="SECID0EPMEK"><title>Additional information.</title><p>This species was referred to as “sp. 33” in <xref ref-type="bibr" rid="B4">Espeland and Johanson (2010a)</xref>.</p></tp:treatment-sec><ref-list><ref id="B4"><mixed-citation xmlns:xlink="http://www.w3.org/1999/xlink" xlink:type="simple"><person-group><name name-style="western"><surname>Espeland</surname><given-names>M</given-names></name><name name-style="western"><surname>Johanson</surname><given-names>KA</given-names></name></person-group> (<year>2010a</year>) <article-title>The diversity and radiation of the largest monophyletic animal group on New Caledonia (<tp:taxon-name><tp:taxon-name-part taxon-name-part-type="order">Trichoptera</tp:taxon-name-part></tp:taxon-name>: <tp:taxon-name><tp:taxon-name-part taxon-name-part-type="family">Ecnomidae</tp:taxon-name-part></tp:taxon-name>: <tp:taxon-name><tp:taxon-name-part taxon-name-part-type="genus">Agmina</tp:taxon-name-part></tp:taxon-name>).</article-title><source>Journal of Evolutionary Biology</source><volume>23</volume>: <fpage>2112</fpage>–<lpage>2122</lpage>. <ext-link xlink:type="simple" ext-link-type="doi" xlink:href="10.1111/j.1420-9101.2010.02072.x">https://doi.org/10.1111/j.1420-9101.2010.02072.x</ext-link></mixed-citation></ref></ref-list></tp:taxon-treatment>
