# Supplementary material for: Description of 47 new species of the New Caledonian endemic caddisfly genus Agmina Ward & Schefter (Trichoptera, Ecnomidae)
Source: Zookeys. 2020 Aug 6;956:49–162. doi: 10.3897/zookeys.956.51592 (PMC7426283; doi:10.3897/zookeys.956.51592)
Supplement: XML Treatment for Agmina ninguana [file zookeys.956.51592-treatment46.xml]

<!DOCTYPE tp:taxon-treatment
  PUBLIC "-//TaxonX//DTD Taxonomic Treatment Publishing DTD v0 20100105//EN" "tax-treatment-NSO.dtd">
<tp:taxon-treatment xmlns:tp="http://www.plazi.org/taxpub"><tp:treatment-meta><kwd-group><label>Taxon classification</label><kwd><named-content xmlns:xlink="http://www.w3.org/1999/xlink" content-type="kingdom">Animalia</named-content></kwd><kwd><named-content xmlns:xlink="http://www.w3.org/1999/xlink" content-type="order">Trichoptera</named-content></kwd><kwd><named-content xmlns:xlink="http://www.w3.org/1999/xlink" content-type="family">Ecnomidae</named-content></kwd></kwd-group><mixed-citation publication-type="journal"><person-group><name><surname>Espeland</surname><given-names>Marianne</given-names></name><name><surname>Sjöberg</surname><given-names>Tin</given-names></name><name><surname>Johanson</surname><given-names>Kjell Arne</given-names></name></person-group><article-title>Description of 47 new species of the New Caledonian endemic caddisfly genus <italic><tp:taxon-name><tp:taxon-name-part taxon-name-part-type="genus" reg="Agmina">Agmina</tp:taxon-name-part></tp:taxon-name></italic> Ward &amp; Schefter (<tp:taxon-name><tp:taxon-name-part taxon-name-part-type="order">Trichoptera</tp:taxon-name-part></tp:taxon-name>, <tp:taxon-name><tp:taxon-name-part taxon-name-part-type="family">Ecnomidae</tp:taxon-name-part></tp:taxon-name>)</article-title><source>Zookeys</source><day>06</day><month>8</month><year>2020</year><volume>956</volume><fpage>49</fpage><lpage>162</lpage><pub-id pub-id-type="doi">10.3897/zookeys.956.51592</pub-id></mixed-citation></tp:treatment-meta><tp:nomenclature><tp:taxon-name><object-id xmlns:xlink="http://www.w3.org/1999/xlink" content-type="arpha" xlink:type="simple">37BED74C-DB90-5620-839B-54FA0090256A</object-id>
              <tp:taxon-name-part taxon-name-part-type="genus" reg="Agmina">Agmina</tp:taxon-name-part>
              <tp:taxon-name-part taxon-name-part-type="species" reg="ninguana">ninguana</tp:taxon-name-part>
              <object-id xmlns:xlink="http://www.w3.org/1999/xlink" content-type="zoobank" xlink:type="simple">http://zoobank.org/3D819D7E-ECEA-4F70-9E1B-E4BFE1059C50</object-id>
            </tp:taxon-name><tp:taxon-status xmlns:xlink="http://www.w3.org/1999/xlink" xlink:type="simple">sp. nov.</tp:taxon-status><xref ref-type="fig" rid="F46">Figs 232–236</xref></tp:nomenclature><tp:treatment-sec sec-type="diagnosis" id="SECID0EAOEK"><title>Diagnosis.</title><p><italic><tp:taxon-name><tp:taxon-name-part taxon-name-part-type="genus" reg="Agmina">Agmina</tp:taxon-name-part> <tp:taxon-name-part taxon-name-part-type="species" reg="ninguana">ninguana</tp:taxon-name-part></tp:taxon-name></italic> sp. nov. is very similar to both <italic><tp:taxon-name><tp:taxon-name-part taxon-name-part-type="genus" reg="Agmina">A.</tp:taxon-name-part> <tp:taxon-name-part taxon-name-part-type="species" reg="scopula">scopula</tp:taxon-name-part></tp:taxon-name></italic> sp. nov. and <italic><tp:taxon-name><tp:taxon-name-part taxon-name-part-type="genus" reg="Agmina">A.</tp:taxon-name-part> <tp:taxon-name-part taxon-name-part-type="species" reg="hexacantha">hexacantha</tp:taxon-name-part></tp:taxon-name></italic> in having very broad inferior appendages in lateral view, each with a dorsally curved ventral branch. They also have a group of mesally orientated megasetae in the central part of the mesal face of the superior appendages. <italic><tp:taxon-name><tp:taxon-name-part taxon-name-part-type="genus" reg="Agmina">Agmina</tp:taxon-name-part> <tp:taxon-name-part taxon-name-part-type="species" reg="ninguana">ninguana</tp:taxon-name-part></tp:taxon-name></italic> sp. nov. is distinguished from <italic><tp:taxon-name><tp:taxon-name-part taxon-name-part-type="genus" reg="Agmina">A.</tp:taxon-name-part> <tp:taxon-name-part taxon-name-part-type="species" reg="hexacantha">hexacantha</tp:taxon-name-part></tp:taxon-name></italic> by the broader and shorter sternal processes in lateral view and from <italic><tp:taxon-name><tp:taxon-name-part taxon-name-part-type="genus" reg="Agmina">A.</tp:taxon-name-part> <tp:taxon-name-part taxon-name-part-type="species" reg="scopula">scopula</tp:taxon-name-part></tp:taxon-name></italic> sp. nov. by the straighter dorsal margin of the superior appendages and much narrower sternal process.</p><fig id="F46" position="float" orientation="portrait"><object-id xmlns:xlink="http://www.w3.org/1999/xlink" content-type="doi" xlink:type="simple">10.3897/zookeys.956.51592.figures232-236</object-id><object-id xmlns:xlink="http://www.w3.org/1999/xlink" content-type="arpha" xlink:type="simple">F921C45F-8AB4-5952-907E-303D9DF3DD87</object-id><label>Figures 232–236.</label><caption><p><italic><tp:taxon-name><tp:taxon-name-part taxon-name-part-type="genus" reg="Agmina">Agmina</tp:taxon-name-part> <tp:taxon-name-part taxon-name-part-type="species" reg="ninguana">ninguana</tp:taxon-name-part></tp:taxon-name></italic> sp. nov. male holotype <bold>232</bold> genitalia, left lateral view <bold>233</bold> genitalia, dorsal view <bold>234</bold> genitalia, ventral view <bold>235</bold> phallus, lateral view <bold>236</bold> phallus, ventral view.</p></caption><graphic xmlns:xlink="http://www.w3.org/1999/xlink" xlink:href="zookeys-956-049-g046.jpg" position="float" orientation="portrait" xlink:type="simple" id="oo_439965.jpg"><uri content-type="original_file" xlink:type="simple">https://binary.pensoft.net/fig/439965</uri></graphic></fig></tp:treatment-sec><tp:treatment-sec sec-type="etymology" id="SECID0EKREK"><title>Etymology.</title><p><italic>Ninguana</italic>, derived from Mont Ningua, the type locality of the species.</p></tp:treatment-sec><tp:treatment-sec sec-type="material" id="SECID0EXREK"><title>Material examined.</title><p><bold><italic>Holotype</italic></bold>: New Caledonia – <bold>Province Sud</bold> • ♂; western part of Mt. Ningua, Kwé Néco Stream, 3.9 km W summit of Mt. Ningua, on Boulo-Thio Road, ca. 50 m upstream road; <named-content xmlns:xlink="http://www.w3.org/1999/xlink" content-type="dwc:verbatimCoordinates" xlink:type="simple"><named-content content-type="geo-json" specific-use="{&#34;type&#34;:&#34;Point&#34;,&#34;coordinates&#34;:[166.100150,-21.739317]}" id="NCID0EHSEK" xlink:type="simple">21°44.359'S, 166°06.009'E</named-content></named-content>; 117 m; 20.xi.2003–12.xii.2003; Malaise trap; loc#035; leg. KA Johanson; <named-content xmlns:xlink="http://www.w3.org/1999/xlink" content-type="dwc:institutional_code" xlink:type="simple">MNHN</named-content>.</p><p><bold><italic>Paratypes</italic></bold>: New Caledonia – <bold>Province Sud</bold> • 1 ♂; Dothio River, 10 m E bridge at Atè, 6.2 km WNW Thio; <named-content xmlns:xlink="http://www.w3.org/1999/xlink" content-type="dwc:verbatimCoordinates" xlink:type="simple"><named-content content-type="geo-json" specific-use="{&#34;type&#34;:&#34;Point&#34;,&#34;coordinates&#34;:[166.151167,-21.588133]}" id="NCID0E4SEK" xlink:type="simple">21°35.288'S, 166°09.070'E</named-content></named-content>; 13 m; 29.xi.2003; light trap; loc#057; leg. KA Johanson; <named-content xmlns:xlink="http://www.w3.org/1999/xlink" content-type="dwc:institutional_code" xlink:type="simple">NHRS</named-content>; • 1 ♂; W slope Mt. Ningua, Kwé Néco Stream, at Camp Jacob, 3.7 km WNW summit of Mt. Ningua, on Boulo-Thio Road, ca. 50 m upstream road; <named-content xmlns:xlink="http://www.w3.org/1999/xlink" content-type="dwc:verbatimCoordinates" xlink:type="simple"><named-content content-type="geo-json" specific-use="{&#34;type&#34;:&#34;Point&#34;,&#34;coordinates&#34;:[166.109450,-21.726883]}" id="NCID0EKTEK" xlink:type="simple">21°43.613'S, 166°06.567'E</named-content></named-content>; 150 m; 29.xi-12.xii.2003; Malaise trap; loc#054; leg. KA Johanson; <named-content xmlns:xlink="http://www.w3.org/1999/xlink" content-type="dwc:institutional_code" xlink:type="simple">NHRS</named-content>.</p></tp:treatment-sec><tp:treatment-sec sec-type="description" id="SECID0EUTEK"><title>Measurements.</title><p>Fore wing length 3.4–4.5 mm (<italic>N</italic> = 3). Total length of genitalia: 0.6 mm.</p></tp:treatment-sec><tp:treatment-sec sec-type="description" id="SECID0E3TEK"><title>Description.</title><p><bold><italic>Genitalia</italic></bold>: In lateral view, segment IX narrowly rounded anteriorly, apex located dorsally; in ventral view anterior incision widely U-shaped. Sternal processes, lateral view, with large, almost half-spherical with straight dorsal margin; in ventral view, slender, basal part slightly orientated mesally, bent posteriorly at mid-length. Tergum X sharply pointing dorsally, higher than long in lateral view; in dorsal view, mesally separate, each forming short lobes with almost straight inner margins. Parameres weakly developed, starting at basis of tergum X; in lateral view, bending upwards and meeting superior appendage basally at dorsal margin; in dorsal view, almost invisible, with group of stout, strictly mesally orientated megasetae. Superior appendages, in lateral view, large, almost half-spherical with straight dorsal margin; in dorsal view, narrowly parallel-sided along their length, smoothly convex lateral margins; apex with stout, finger-like spine pointing mesally. Inferior appendages, in lateral view, with ventral margin uniformly convex along its length; dorsal branch orientated strictly upwards, sharply triangular, with very long posterior margin ending in well separated ventral branch; ventral branch curving upwards along its length, with acute apex; in ventral view, with large central plate being approx. as long as wide, with convex lateral margins and triangular anteriorly; posteriorly with pair of long, widely separated processes curving mesally along their length. Phallus, in lateral view, much shorter than segment IX, straight; in ventral view, triangular with rounded anterior margin and pointed posteriorly.</p></tp:treatment-sec><tp:treatment-sec sec-type="Additional information" id="SECID0EHUEK"><title>Additional information.</title><p>This species was referred to as “sp. 25” in <xref ref-type="bibr" rid="B4">Espeland and Johanson (2010a)</xref>.</p></tp:treatment-sec><ref-list><ref id="B4"><mixed-citation xmlns:xlink="http://www.w3.org/1999/xlink" xlink:type="simple"><person-group><name name-style="western"><surname>Espeland</surname><given-names>M</given-names></name><name name-style="western"><surname>Johanson</surname><given-names>KA</given-names></name></person-group> (<year>2010a</year>) <article-title>The diversity and radiation of the largest monophyletic animal group on New Caledonia (<tp:taxon-name><tp:taxon-name-part taxon-name-part-type="order">Trichoptera</tp:taxon-name-part></tp:taxon-name>: <tp:taxon-name><tp:taxon-name-part taxon-name-part-type="family">Ecnomidae</tp:taxon-name-part></tp:taxon-name>: <tp:taxon-name><tp:taxon-name-part taxon-name-part-type="genus">Agmina</tp:taxon-name-part></tp:taxon-name>).</article-title><source>Journal of Evolutionary Biology</source><volume>23</volume>: <fpage>2112</fpage>–<lpage>2122</lpage>. <ext-link xlink:type="simple" ext-link-type="doi" xlink:href="10.1111/j.1420-9101.2010.02072.x">https://doi.org/10.1111/j.1420-9101.2010.02072.x</ext-link></mixed-citation></ref></ref-list></tp:taxon-treatment>
