# Supplementary material for: Description of 47 new species of the New Caledonian endemic caddisfly genus Agmina Ward & Schefter (Trichoptera, Ecnomidae)
Source: Zookeys. 2020 Aug 6;956:49–162. doi: 10.3897/zookeys.956.51592 (PMC7426283; doi:10.3897/zookeys.956.51592)
Supplement: XML Treatment for Agmina scopula [file zookeys.956.51592-treatment47.xml]

<!DOCTYPE tp:taxon-treatment
  PUBLIC "-//TaxonX//DTD Taxonomic Treatment Publishing DTD v0 20100105//EN" "tax-treatment-NSO.dtd">
<tp:taxon-treatment xmlns:tp="http://www.plazi.org/taxpub"><tp:treatment-meta><kwd-group><label>Taxon classification</label><kwd><named-content xmlns:xlink="http://www.w3.org/1999/xlink" content-type="kingdom">Animalia</named-content></kwd><kwd><named-content xmlns:xlink="http://www.w3.org/1999/xlink" content-type="order">Trichoptera</named-content></kwd><kwd><named-content xmlns:xlink="http://www.w3.org/1999/xlink" content-type="family">Ecnomidae</named-content></kwd></kwd-group><mixed-citation publication-type="journal"><person-group><name><surname>Espeland</surname><given-names>Marianne</given-names></name><name><surname>Sjöberg</surname><given-names>Tin</given-names></name><name><surname>Johanson</surname><given-names>Kjell Arne</given-names></name></person-group><article-title>Description of 47 new species of the New Caledonian endemic caddisfly genus <italic><tp:taxon-name><tp:taxon-name-part taxon-name-part-type="genus" reg="Agmina">Agmina</tp:taxon-name-part></tp:taxon-name></italic> Ward &amp; Schefter (<tp:taxon-name><tp:taxon-name-part taxon-name-part-type="order">Trichoptera</tp:taxon-name-part></tp:taxon-name>, <tp:taxon-name><tp:taxon-name-part taxon-name-part-type="family">Ecnomidae</tp:taxon-name-part></tp:taxon-name>)</article-title><source>Zookeys</source><day>06</day><month>8</month><year>2020</year><volume>956</volume><fpage>49</fpage><lpage>162</lpage><pub-id pub-id-type="doi">10.3897/zookeys.956.51592</pub-id></mixed-citation></tp:treatment-meta><tp:nomenclature><tp:taxon-name><object-id xmlns:xlink="http://www.w3.org/1999/xlink" content-type="arpha" xlink:type="simple">D3752517-FE96-53D0-9467-962E73A278FB</object-id>
              <tp:taxon-name-part taxon-name-part-type="genus" reg="Agmina">Agmina</tp:taxon-name-part>
              <tp:taxon-name-part taxon-name-part-type="species" reg="scopula">scopula</tp:taxon-name-part>
              <object-id xmlns:xlink="http://www.w3.org/1999/xlink" content-type="zoobank" xlink:type="simple">http://zoobank.org/C380D645-B166-473B-9893-646C9BF5676B</object-id>
            </tp:taxon-name><tp:taxon-status xmlns:xlink="http://www.w3.org/1999/xlink" xlink:type="simple">sp. nov.</tp:taxon-status><xref ref-type="fig" rid="F47">Figs 237–241</xref></tp:nomenclature><tp:treatment-sec sec-type="diagnosis" id="SECID0EYVEK"><title>Diagnosis.</title><p>In lateral view of the genitalia, <italic><tp:taxon-name><tp:taxon-name-part taxon-name-part-type="genus" reg="Agmina">A.</tp:taxon-name-part> <tp:taxon-name-part taxon-name-part-type="species" reg="scopula">scopula</tp:taxon-name-part></tp:taxon-name></italic> sp. nov. is similar to both <italic><tp:taxon-name><tp:taxon-name-part taxon-name-part-type="genus" reg="Agmina">A.</tp:taxon-name-part> <tp:taxon-name-part taxon-name-part-type="species" reg="ninguana">ninguana</tp:taxon-name-part></tp:taxon-name></italic> sp. nov. and <italic><tp:taxon-name><tp:taxon-name-part taxon-name-part-type="genus" reg="Agmina">A.</tp:taxon-name-part> <tp:taxon-name-part taxon-name-part-type="species" reg="hexacantha">hexacantha</tp:taxon-name-part></tp:taxon-name></italic> in the very broad inferior appendages, each with a dorsally curved ventral branch, and presence of a group of mesally orientated megasetae in the central part of the mesal face of the superior appendages. <italic><tp:taxon-name><tp:taxon-name-part taxon-name-part-type="genus" reg="Agmina">Agmina</tp:taxon-name-part> <tp:taxon-name-part taxon-name-part-type="species" reg="scopula">scopula</tp:taxon-name-part></tp:taxon-name></italic> sp. nov. is distinguished from both <italic><tp:taxon-name><tp:taxon-name-part taxon-name-part-type="genus" reg="Agmina">A.</tp:taxon-name-part> <tp:taxon-name-part taxon-name-part-type="species" reg="ninguana">ninguana</tp:taxon-name-part></tp:taxon-name></italic> sp. nov. and <italic><tp:taxon-name><tp:taxon-name-part taxon-name-part-type="genus" reg="Agmina">A.</tp:taxon-name-part> <tp:taxon-name-part taxon-name-part-type="species" reg="hexacantha">hexacantha</tp:taxon-name-part></tp:taxon-name></italic> by the clearly broader sternal processes in lateral view, more strongly curve of the ventral branch of the inferior appendages, and the more convex margin of the superior appendage.</p><fig id="F47" position="float" orientation="portrait"><object-id xmlns:xlink="http://www.w3.org/1999/xlink" content-type="doi" xlink:type="simple">10.3897/zookeys.956.51592.figures237-241</object-id><object-id xmlns:xlink="http://www.w3.org/1999/xlink" content-type="arpha" xlink:type="simple">83266D9E-2C06-5F29-94C7-C04817CA1735</object-id><label>Figures 237–241.</label><caption><p><italic><tp:taxon-name><tp:taxon-name-part taxon-name-part-type="genus" reg="Agmina">Agmina</tp:taxon-name-part> <tp:taxon-name-part taxon-name-part-type="species" reg="scopula">scopula</tp:taxon-name-part></tp:taxon-name></italic> sp. nov. male holotype <bold>237</bold> genitalia, left lateral view <bold>238</bold> genitalia, dorsal view <bold>239</bold> genitalia, ventral view <bold>240</bold> phallus, lateral view <bold>241</bold> phallus, ventral view.</p></caption><graphic xmlns:xlink="http://www.w3.org/1999/xlink" xlink:href="zookeys-956-049-g047.jpg" position="float" orientation="portrait" xlink:type="simple" id="oo_439966.jpg"><uri content-type="original_file" xlink:type="simple">https://binary.pensoft.net/fig/439966</uri></graphic></fig></tp:treatment-sec><tp:treatment-sec sec-type="etymology" id="SECID0ECZEK"><title>Etymology.</title><p>From Latin <italic>scopula</italic> (noun, feminine), meaning brush. Referring to the mesally orientated setae at the inner margin of each paramere.</p></tp:treatment-sec><tp:treatment-sec sec-type="material" id="SECID0ESZEK"><title>Material examined.</title><p><bold><italic>Holotype</italic></bold>: New Caledonia – <bold>Province Sud</bold> • ♂; Sarramea, stream Xwé Wya, ca 0.9 km NE Hotel Evasion 130; <named-content xmlns:xlink="http://www.w3.org/1999/xlink" content-type="dwc:verbatimCoordinates" xlink:type="simple"><named-content content-type="geo-json" specific-use="{&#34;type&#34;:&#34;Point&#34;,&#34;coordinates&#34;:[165.862250,-21.634683]}" id="NCID0EC1EK" xlink:type="simple">21°38.081'S, 165°51.735'E</named-content></named-content>; loc#131a (10-2001); light trap; 19.xi.2001; leg. KA Johanson, T Pape &amp; B Viklund; <named-content xmlns:xlink="http://www.w3.org/1999/xlink" content-type="dwc:institutional_code" xlink:type="simple">MNHN</named-content>.</p></tp:treatment-sec><tp:treatment-sec sec-type="description" id="SECID0EM1EK"><title>Measurements.</title><p>Fore wing length 5.0 mm (<italic>N</italic> = 1). Total length of genitalia: 0.7 mm.</p></tp:treatment-sec><tp:treatment-sec sec-type="description" id="SECID0EU1EK"><title>Description.</title><p><bold><italic>Genitalia</italic></bold>: In lateral view, segment IX narrowly rounded anteriorly, apex located at mid-height of genitalia; in ventral view, anterior incision widely U-shaped, with slightly mesally orientated anterior corners. Sternal processes, lateral view, with large, oval, slightly deeper convex ventrally than dorsally; mesal processes exceeds apex; in ventral view, basally wide, tapering and curving inwards along their length. Tergum X sharply pointing dorsally, higher than long in lateral view; in dorsal view, mesally separate, each forming short lobes with mesally pointing anterior corner. Parameres weakly developed, starting at lower basis of tergum X; in lateral view, bending upwards and with downwardly curving rounded apex; in dorsal view, almost invisible, with group of stout, antero-mesally orientated megasetae. Superior appendages, in lateral view, large, oval, slightly deeper convex ventrally than dorsally; mesal processes exceeds apex; in dorsal view, narrowly parallel-sided and curving inwards along their length, smoothly convex lateral margins; apex with stout, finger-like spine pointing mesally. Inferior appendages, in lateral view, with basal half of ventral margin almost straight, distal half uniformly convex; dorsal branch orientated strictly upwards, widely triangular, with concave posterior margin ending in well separated ventral branch; ventral branch wide at base, tapering and curving upwards along its length, with acute apex; in ventral view, with large central plate being approx. as long as wide, with angled lateral margins and triangular anteriorly; posteriorly with pair of long, widely separated processes orientated posteriorly along their length. Phallus, in lateral view approx. as long as segment IX, straight; in ventral view, triangular with rounded anterior margin and pointed posteriorly.</p></tp:treatment-sec><tp:treatment-sec sec-type="Additional information" id="SECID0E61EK"><title>Additional information.</title><p>This species was referred to as “sp. 9” in <xref ref-type="bibr" rid="B4">Espeland and Johanson (2010a)</xref>.</p></tp:treatment-sec><ref-list><ref id="B4"><mixed-citation xmlns:xlink="http://www.w3.org/1999/xlink" xlink:type="simple"><person-group><name name-style="western"><surname>Espeland</surname><given-names>M</given-names></name><name name-style="western"><surname>Johanson</surname><given-names>KA</given-names></name></person-group> (<year>2010a</year>) <article-title>The diversity and radiation of the largest monophyletic animal group on New Caledonia (<tp:taxon-name><tp:taxon-name-part taxon-name-part-type="order">Trichoptera</tp:taxon-name-part></tp:taxon-name>: <tp:taxon-name><tp:taxon-name-part taxon-name-part-type="family">Ecnomidae</tp:taxon-name-part></tp:taxon-name>: <tp:taxon-name><tp:taxon-name-part taxon-name-part-type="genus">Agmina</tp:taxon-name-part></tp:taxon-name>).</article-title><source>Journal of Evolutionary Biology</source><volume>23</volume>: <fpage>2112</fpage>–<lpage>2122</lpage>. <ext-link xlink:type="simple" ext-link-type="doi" xlink:href="10.1111/j.1420-9101.2010.02072.x">https://doi.org/10.1111/j.1420-9101.2010.02072.x</ext-link></mixed-citation></ref></ref-list></tp:taxon-treatment>
